# Supplementary material for: Identifying lipid particle sub-types in live Caenorhabditis elegans with two-photon fluorescence lifetime imaging
Source: Front Chem. 2023 Apr 13;11:1161775. doi: 10.3389/fchem.2023.1161775 (PMC10137682; doi:10.3389/fchem.2023.1161775)
Supplement: Supplementary file 2 [file DataSheet1.ZIP]

Archive with 12 entries (10 files):
- ML_code_parameters/
- ML_code_parameters/Classifier_NL_dominant(True_for_NL_dominant).pickle
- ML_code_parameters/Classifier_NS(True_for_NS).pickle
- ML_code_parameters/Classifier_PL_dominant(True_for_PL_dominant).pickle
- ML_code_parameters/Ensemble_ML_classification.py
- ML_code_parameters/sampledata.h5
- ML_code_parameters/sample_image_ROI_parameters.txt
- particle_segmentation/
- particle_segmentation/ROIs(particle_boundary_coordinates).txt
- particle_segmentation/ROIs(particle_boundary_for_imageJ).zip
- particle_segmentation/sample_image(Classification_results).png
- particle_segmentation/sample_image(particles_intestine_boundary).jpg
