# Supplementary material for: Identifying lipid particle sub-types in live Caenorhabditis elegans with two-photon fluorescence lifetime imaging
Source: Front Chem. 2023 Apr 13;11:1161775. doi: 10.3389/fchem.2023.1161775 (PMC10137682; doi:10.3389/fchem.2023.1161775)
Supplement: Supplementary file 2 [file DataSheet1.ZIP › ML_code_parameters/Ensemble_ML_classification.py]

import os
import copy
import pickle
import numpy as np
import pandas as pd


def check_classification(df, NS=4, NL_dominant=5, PL_dominant=6, intermediates=7):
    df_temp = copy.deepcopy(df)
    for row in range(len(df_temp)):
        if df.iloc[row, NS] == 1:
            df.iloc[row, NL_dominant] == 0
            df.iloc[row, PL_dominant] == 0
            df.iloc[row, intermediates] == 0
        
        if df.iloc[row, NS] == 0:
            if df.iloc[row, NL_dominant] == 1 and df.iloc[row, PL_dominant] == 0:
                df_temp.iloc[row, intermediates] = 0
            if df.iloc[row, NL_dominant] == 0 and df.iloc[row, PL_dominant] == 1:
                df_temp.iloc[row, intermediates] = 0
            if df.iloc[row, NL_dominant] == 0 and df.iloc[row, PL_dominant] == 0:
                df_temp.iloc[row, intermediates] = 0
                df_temp.iloc[row, NS] = 1
            if df.iloc[row, NL_dominant] == 1 and df.iloc[row, PL_dominant] == 1:
                df_temp.iloc[row, NL_dominant] = 0
                df_temp.iloc[row, PL_dominant] = 0
                df_temp.iloc[row, intermediates] = 1
        else:
            df_temp.iloc[row, intermediates] = 0
    return df_temp

Analysis_Result_folder = "."  # Indicate the path of the folder that store sample_image_ROI_parameters
files = os.listdir(Analysis_Result_folder)
dataname_list = [i[:-4] for i in files if i.endswith('.txt')]
image_name_list = [filename[:-15] for filename in dataname_list if 'parameters' in filename] # to find the "sample_image_ROI_parameters.txt", and to eliminate "_ROI_parameters.txt", preserving image name

###############################################################################################
## Load classifiers (The Classifier pickle files are in the same folder by default. If not, indicate and include the path)
with open('Classifier_NS(True_for_NS).pickle', mode='rb') as file:
    clf_NS = pickle.load(file)
    
with open('Classifier_NL_dominant(True_for_NL_dominant).pickle', mode='rb') as file:
    clf_NL_dominant = pickle.load(file)

with open('Classifier_PL_dominant(True_for_PL_dominant).pickle', mode='rb') as file:
    clf_PL_dominant = pickle.load(file)

selected_columns = ['area_pixels',
       'Feret_diameter_pixels', 'perimeter_pixels', 'Intgrated_raw_intensity',
       'Photon_count_median', 'Photon_count_mean', 'Photon_count_std',
       'Photon_count_max', 'Photon_count_min', 'Photon_count_kurtosis',
       'Photon_count_skewness', 'Photon_count_first_moment',
       'Photon_count_second_moment', 'Photon_count_third_moment',
       'S_value_median', 'S_value_mean',
       'S_value_std', 'S_value_max', 'S_value_min', 'S_hist_kurtosis',
       'S_hist_skewness', 'S_his_first_moment', 'S_his_second_moment',
       'S_his_third_moment', 'G_value_median', 'G_value_mean', 'G_value_std',
       'G_value_max', 'G_value_min', 'G_hist_kurtosis', 'G_hist_skewness',
       'G_his_first_moment', 'G_his_second_moment', 'G_his_third_moment',
       'color_R_median', 'color_R_mean', 'color_R_std', 'color_R_max',
       'color_R_min', 'color_R_hist_kurtosis', 'color_R_hist_skewness',
       'color_R_first_moment', 'color_R_second_moment', 'color_R_third_moment',
       'color_G_median', 'color_G_mean', 'color_G_std', 'color_G_max',
       'color_G_min', 'color_G_hist_kurtosis', 'color_G_hist_skewness',
       'color_G_first_moment', 'color_G_second_moment', 'color_G_third_moment',
       'color_B_median', 'color_B_mean', 'color_B_std', 'color_B_max',
       'color_B_min', 'color_B_hist_kurtosis', 'color_B_hist_skewness',
       'color_B_first_moment', 'color_B_second_moment',
       'color_B_third_moment']

csv_filename = 'Classification_results'  # Name of the results output (as csv files)

total_ROI=[]
total_NS=[]
total_NL_dominant=[]
total_PL_dominant=[]
total_intermediates=[]
total_integrated_intensity=[]


if len(image_name_list)>0:
    with open(os.path.join(Analysis_Result_folder,f'{csv_filename}.csv'), 'w') as f:
        f.write('filename,ROInumber,ROI_area_pixel,photon_count_mean,Integrated_raw_intensity,Non_specific_staining,NL_dominant,PL_dominant,intermediates \n') 
        for dataname in image_name_list:
            filename = [filename for filename in dataname_list if dataname in filename][0]
            df = pd.read_csv(os.path.join(Analysis_Result_folder, f'{filename}.txt'))
            X = df[selected_columns]
            ROI_number = df['ROI_label']
            Y_NS_pred = clf_NS.predict(X)
            Y_NL_dominant_pred = clf_NL_dominant.predict(X)
            Y_PL_dominant_pred = clf_PL_dominant.predict(X)
            filename_column = [dataname for i in np.arange(len(ROI_number))]
            temp_intermediates = -1 * np.ones(len(ROI_number)).astype(int)
            temp_ratio = np.zeros(len(ROI_number)).astype(int)
            df_result = pd.DataFrame(
                {   'filename':filename_column,
                    'ROI_number': ROI_number,
                    'area_pixels(within_particle_boundary)': df['area_pixels'],
                    'Intgrated_raw_intensity': df['Intgrated_raw_intensity'],
                    'Non_specific_staining': Y_NS_pred,
                    'NL_dominant': Y_NL_dominant_pred,
                    'PL_dominant': Y_PL_dominant_pred,
                    'Intermediates': temp_intermediates,
                }
                )
            df_classified = check_classification(df_result)
            total_NS.append(df_classified['Non_specific_staining'].sum())
            total_NL_dominant.append(df_classified['NL_dominant'].sum())
            total_PL_dominant.append(df_classified['PL_dominant'].sum())
            total_intermediates.append(df_classified['Intermediates'].sum())
            total_ROI.append(len(df_classified))
            
            for row in range(len(df_classified)):
                if df_classified.iloc[row, 4] == 1:
                    df_classified.iloc[row, 3] = 0  # If the ROI is classified as non-specific staining, the integrated_raw_intensity is set to 0
            df_classified.to_csv(f, header=False, index=False, lineterminator = '\r')


with open(os.path.join(Analysis_Result_folder, f'{csv_filename}(statitics).csv'), 'w') as g:
    g.write('filename,total_number_ROI,total_Non_specific_staining,total_NL_dominant,total_PL_dominant,total_Intermediates, percentage_NL_dominant, percentage_PL_dominant, percentage_Intermediates \n')
    for num in np.arange(len(image_name_list)):
        total_S = total_NL_dominant[num] + total_PL_dominant[num] + total_intermediates[num]
        sum_list = [image_name_list[num], total_ROI[num], total_NS[num], total_NL_dominant[num], total_PL_dominant[num], total_intermediates[num], 100*total_NL_dominant[num]/total_S, 100*total_PL_dominant[num]/total_S, 100*total_intermediates[num]/total_S]
        listToStr = ','.join(map(str, list(sum_list)))
        g.write(listToStr + '\n')
