# Supplementary material for: Identifying lipid particle sub-types in live Caenorhabditis elegans with two-photon fluorescence lifetime imaging
Source: Front Chem. 2023 Apr 13;11:1161775. doi: 10.3389/fchem.2023.1161775 (PMC10137682; doi:10.3389/fchem.2023.1161775)
Supplement: Supplementary file 2 [file DataSheet1.ZIP › ML_code_parameters/sample_image_ROI_parameters.txt]

ROI_label	area_pixels	Feret_diameter_pixels	perimeter_pixels	Intgrated_raw_intensity	Photon_count_median	Photon_count_mean	Photon_count_std	Photon_count_max	Photon_count_min	Photon_count_kurtosis	Photon_count_skewness	Photon_count_first_moment	Photon_count_second_moment	Photon_count_third_moment	Approx_lifetime_median	Approx_lifetime_mean	Approx_lifetime_std	Approx_lifetime_max	Approx_lifetime_min	Approx_lifetime_kurtosis	Approx_lifetime_skewness	Approx_lifetime_first_moment	Approx_lifetime_second_moment	Approx_lifetime_third_moment	S_value_median	S_value_mean	S_value_std	S_value_max	S_value_min	S_hist_kurtosis	S_hist_skewness	S_his_first_moment	S_his_second_moment	S_his_third_moment	G_value_median	G_value_mean	G_value_std	G_value_max	G_value_min	G_hist_kurtosis	G_hist_skewness	G_his_first_moment	G_his_second_moment	G_his_third_moment	color_R_median	color_R_mean	color_R_std	color_R_max	color_R_min
1	8	8.062257748	20.27817459	1017	130.5	127.125	19.19269067	153	99	0.314878893	1.150049336	0	0.000728738	2.26E-05	3.63068457	3.627221154	0.166332821	3.903228127	3.396483296	0.314878893	1.150049336	0	8.275233916	27.37706516	0.405820771	0.408071817	0.003937582	0.414836559	0.40502953	6.913082843	2.751919666	0	61084.76791	41546567.01	0.222329723	0.224346372	0.011707635	0.242984004	0.206439547	0.611570248	1.397916234	0	2059.157959	130621.7936	9.5	9.25	1.391941091	11	7
2	81	19.6468827	48.52081528	14541	191.5	181.7625	48.37412628	256	84	-1.112244898	-4.08E-15	0	5.92E-06	-5.87E-23	3.875188956	3.856948458	0.486494627	4.757871986	0	10.62159547	3.413626354	0	0.387909875	0.824730843	0.415022261	0.40662269	0.047382546	0.426339456	0	13.10401958	3.802329577	0	64.50625034	1969.937531	0.214738267	0.207840534	0.027201483	0.228867276	0	11.11801878	3.454634105	0	137.8144011	5589.126757	13	16.7125	13.30619569	77	7
3	245	26.17250466	66.87005769	49798	209	204.9300412	66.71960277	345	84	0.014516326	0.397498347	0	1.76E-06	9.30E-10	3.778827215	3.828337457	0.342324992	4.969860637	0	8.561939634	3.079237559	0	0.277007942	0.448932997	0.417386307	0.412850518	0.029380291	0.428961931	0	10.668777	3.434860831	0	57.30159875	1489.907322	0.220009404	0.21452573	0.020511215	0.231272106	0	9.98877257	3.291239182	0	127.4121335	4733.426376	14	18.63374486	17.53660525	125	5
4	10	10	20.48528137	1330	130.5	133	21.82658929	164	90	-0.222222222	0.99380799	0	0.000328707	5.92E-06	3.525629953	3.594090158	0.10761659	3.758532393	3.471838603	5.656509695	2.429948729	0	46.23246216	763.8668172	0.409301374	0.411012369	0.003201306	0.414836559	0.406964675	4.164090369	2.405455279	0	93598.87643	68881602.18	0.234083305	0.227743417	0.007978694	0.234678301	0.215411339	11.95918367	3.563665031	0	18856.95514	9227928.642	9.5	9.6	1.356465997	11	7
5	174	31.04834939	69.3492424	22836	135	133.5438596	28.54835039	198	81	-0.00981345	0.42370413	0	1.39E-05	2.20E-08	3.656913703	3.683623721	0.720290641	5.817423967	0	2.485766724	2.044347543	0	0.130861762	0.096777383	0.410309985	0.400500604	0.054765517	0.421624671	0	13.92630127	3.934322448	0	71.19126658	2363.251979	0.222470331	0.213372337	0.040379334	0.253805473	0	1.27001021	1.647085802	0	41.35592093	438.0490753	10	15.16374269	14.60942082	76	5
6	296	30.52867504	88.76955262	37818	128.5	130.4068966	26.62407429	213	80	-1.129249463	0.040399413	0	2.41E-05	4.79E-09	3.58890196	3.414210866	0.758590644	5.540446466	0	4.587759567	2.502612408	0	0.130486001	0.11796128	0.405842252	0.38642333	0.069511683	0.42311613	0	11.03101697	3.448202777	0	39.97424976	871.4917488	0.224841882	0.222684075	0.046301358	0.320431078	0	6.837968776	2.804939755	0	42.15142513	767.6123118	11	13.15862069	8.031554891	58	6
7	109	18.68154169	48.97056275	17627	154	161.7155963	46.53263465	258	89	-0.933084996	0.220406133	0	4.77E-06	2.30E-09	3.502439107	3.372676156	0.441836997	3.863407709	2.140372058	1.732851784	1.75305459	0	0.458680368	0.544578723	0.407860501	0.396178746	0.027912179	0.418451129	0.296308984	9.574520355	3.148826305	0	223.5215645	10522.71596	0.232662586	0.236243916	0.02097018	0.290724789	0.20492201	1.483682388	1.701372054	0	222.466601	5645.423465	13	13.28440367	3.935469717	25	6
8	166	23.40939982	60.28427125	22257	136	134.0783133	26.6539608	189	80	-1.366905661	0.010305175	0	2.29E-05	1.13E-09	3.372787791	3.359517798	0.181940983	3.815374923	2.835718546	6.75237973	2.613334952	0	1.813642479	6.382966949	0.410700543	0.407225718	0.011568407	0.425812776	0.382956144	9.937295033	3.121859952	0	663.9551342	53409.86949	0.244514418	0.241659598	0.01073356	0.268871956	0.207903469	11.00210254	3.38566471	0	889.6224916	89836.44921	10	9.795180723	1.542639235	14	6
9	463	34.82814953	94.38477631	143186	293	309.2570194	152.4389508	598	83	-0.990845048	0.071685046	0	3.64E-07	1.57E-11	3.576966556	3.5469428	0.177119936	4.253738273	2.801616902	1.199278812	1.573279266	0	0.925448451	1.400664652	0.417531548	0.41609828	0.008551191	0.430349356	0.351190399	2.891436233	2.001489507	0	444.0601429	18729.06122	0.233162611	0.233897604	0.01101924	0.260287737	0.181005597	0.125655591	1.292375565	0	276.6788754	5947.750483	20	20.71922246	9.434725038	39	6
10	108	16.1245155	44.627417	11879	110.5	114.2211538	18.27459182	155	80	-0.50618829	0.440469452	0	6.22E-05	2.16E-07	2.994061877	3.126758437	0.26075369	3.666028899	2.803978261	1.442039461	1.452717013	0	1.087872291	1.648344165	0.391787307	0.391636241	0.011306452	0.409604812	0.356323311	-1.038581686	0.603973963	0	394.1933944	4726.963296	0.258898583	0.250696536	0.019149745	0.274650437	0.201931393	5.793610581	2.35434229	0	382.9661813	17644.53592	10	9.826923077	1.534490066	15	7
11	12	7.211102551	17.07106781	1244	102	103.6666667	9.977753031	123	90	-0.628099174	0.657842934	0	0.001122334	2.47E-05	2.406930934	2.491527049	0.230123271	2.978945694	2.282274488	0.50887574	1.425613444	0	5.95216713	20.70210267	0.374393257	0.368572828	0.009107866	0.375463293	0.346287266	10.59883825	3.402973865	0	10899.12566	3872095.885	0.306905569	0.296259087	0.022004091	0.313916223	0.25003199	1.913789263	1.787047221	0	912.042163	49221.90323	25.5	24.16666667	10.14752296	38	9
12	118	20.09975124	54.87005769	17331	147.5	149.4051724	42.56293078	253	82	-0.490008226	0.269905449	0	1.01E-05	8.70E-09	3.546074724	3.480711542	0.195008522	3.953744027	3.013324448	6.015561362	2.459185994	0	1.618777523	5.064914577	0.414307979	0.413734299	0.010066782	0.426662824	0.388251392	0.986117961	1.41339291	0	736.5957354	28255.7415	0.234360569	0.237172484	0.013571408	0.262245862	0.197921226	0.527304649	1.293502808	0	294.2722323	6529.671024	10.5	10.07758621	2.252013896	15	6
13	7	6.32455532	14.24264069	656	93	93.71428571	9.422075684	107	82	1.263773469	1.639450449	0	0.005583673	0.000684035	2.274105762	2.273241521	0.017526098	2.292976709	2.236648792	4.279201917	2.310020632	0	1614.47104	149851.5528	0.323199753	0.321678768	0.002404889	0.323199753	0.317876305	10.48313065	3.408448664	0	382395.198	805982110.2	0.282742118	0.281522952	0.001487151	0.282742118	0.278861832	7.772059197	2.947957482	0	502863.7696	1051227553	13	13.42857143	1.178030179	15	12
14	121	17.88854382	49.21320344	28314	241	234	71.82692697	354	110	-0.677476784	0.159278133	0	2.82E-06	7.55E-10	3.534168126	3.557569256	0.309409229	6.268387824	3.271256669	2.242454325	1.940169864	0	0.46122518	0.607728032	0.411651682	0.407466807	0.012144296	0.418308317	0.32905504	9.335533298	3.122815822	0	661.7288464	53157.73546	0.232444434	0.22932595	0.017934941	0.250282456	0.104434221	1.651910443	1.640003384	0	122.0752421	2212.005158	18	17.95867769	5.595743208	50	9
15	135	18.02775638	50.04163056	26640	206	203.3587786	70.38021806	340	80	-0.490259641	-0.047184889	0	2.53E-06	-1.90E-10	3.638615893	3.593657431	0.246535585	4.233917035	2.509840063	6.523571766	2.659990667	0	1.049577136	2.860234595	0.413808217	0.407902819	0.013793792	0.417856113	0.332766985	11.65125234	3.505518268	0	734.1665129	69733.92203	0.226260185	0.226584807	0.012237089	0.26376935	0.183114728	2.81259293	2.032728447	0	484.6052629	21685.10626	15	15.27480916	4.726171142	30	7
16	103	17.08800749	45.38477631	13040	132.5	130.4	27.42553555	186	84	-0.132955261	0.728283206	0	2.65E-05	9.95E-08	3.316734688	3.324032455	0.189750503	3.717903201	2.974882922	2.276495332	1.489135461	0	1.238952816	2.053602367	0.401694699	0.399043099	0.006894197	0.407303347	0.381479712	0.319943289	1.343846073	0	2207.359392	139366.7267	0.241410235	0.239489645	0.01206957	0.255112484	0.209029845	0.478698225	1.040924102	0	489.7321861	11281.24512	10	10.47	1.802526005	14	7
17	113	16.76305461	45.45584412	10215	96	95.46728972	7.994528219	124	80	0.940068001	1.236816355	0	0.000491354	1.35E-05	3.667181333	3.712946629	0.254736521	4.546696463	3.405132222	-1.136512895	0.700522548	0	0.695108127	0.405976288	0.41688975	0.414194115	0.008958199	0.423469333	0.391564797	9.323096003	3.031677102	0	2338.352845	342805.6808	0.224883925	0.222959463	0.015818867	0.242647631	0.182908765	-0.504701359	0.774580657	0	263.6176766	3315.342796	6	7.523364486	3.402433968	23	5
18	102	15.8113883	43.59188309	14981	145.5	146.872549	29.89775766	219	92	-0.667340013	0.364271447	0	2.38E-05	4.23E-08	3.218340848	3.253486728	0.276525781	4.305708084	2.921786966	1.992386569	1.607975366	0	0.720460928	0.983320381	0.404042967	0.401992981	0.011012883	0.417641516	0.376324335	0.328616873	0.928486613	0	344.3545014	5933.13586	0.250913828	0.247211323	0.017374195	0.270291614	0.183438993	-0.095442736	0.915292175	0	162.535529	1896.628242	12	11.96078431	3.112030951	27	6
19	117	19.41648784	48.59188309	21501	193	186.9652174	45.41383249	278	85	-1.212968093	0.29139823	0	8.68E-06	7.45E-09	3.728633207	3.739424617	0.236848	4.813817021	3.395362342	-0.169086519	0.938834011	0	0.649219338	0.491106843	0.416628608	0.411422578	0.008739198	0.417969089	0.386919134	13.1025571	3.76697164	0	4959.522791	1315685.796	0.219527225	0.219785416	0.014879378	0.238448862	0.161018901	0.494487829	1.062307748	0	200.7210299	3020.923056	14	14.39130435	5.933978286	62	6
20	169	22.82542442	58.79898987	35645	222	210.9171598	58.36585491	315	92	-0.883961203	0.19055682	0	2.86E-06	9.21E-10	3.535322743	3.472414296	0.258291133	3.968649449	2.376856448	5.100500657	2.47770272	0	1.027235746	2.579611969	0.414952124	0.412458033	0.012604436	0.430466255	0.333287394	0.432212997	1.449419836	0	259.8931317	6072.764004	0.236204705	0.237396312	0.015373374	0.312399734	0.197924832	7.52510083	2.839052731	0	248.4224874	11116.28871	15	14.85798817	3.715147083	36	7
21	177	26.62705391	65.35533906	35278	172	201.5885714	87.80935118	376	85	0.161562033	0.885546846	0	4.47E-06	8.37E-09	3.553124351	3.152870822	0.882018188	4.019144956	1.3309633	0.356368457	1.250981014	0	0.14240459	0.067225912	0.413399218	0.384280308	0.056006768	0.429987012	0.247535596	4.448799648	2.302537956	0	68.26647276	1298.727372	0.233890825	0.257599736	0.054749963	0.37	0.208084406	3.82765342	1.967582067	0	67.40066982	1088.752523	18	22.36571429	13.88001529	60	6
22	339	26.40075756	75.35533906	76919	226.5	227.5710059	83.34974427	421	92	-0.845185321	-0.242848568	0	1.86E-06	-6.14E-10	3.686631546	3.649628123	0.234902198	4.39598532	2.725320395	6.386585554	2.584339924	0	0.894399031	2.185982179	0.418265942	0.41320705	0.013438472	0.424605475	0.352742586	3.39389902	2.144503237	0	510.4447906	24731.46654	0.2255483	0.225902516	0.011312381	0.258919472	0.180562988	1.087894256	1.598487821	0	301.4934011	8368.084333	15	15.84319527	5.067791715	32	7
23	151	19.92485885	53.24873734	17257	112	117.3945578	26.06469132	215	80	-0.029143991	1.235697022	0	6.71E-05	6.79E-07	2.948475255	2.876297371	0.497030537	4.376798893	1.693227125	2.147556191	1.663258974	0	0.170487492	0.117084298	0.392669479	0.38541229	0.026125202	0.409042226	0.31491025	7.0013249	2.547070852	0	211.0525353	7809.565762	0.273427867	0.272806942	0.037037784	0.37	0.178073843	3.842691641	1.896966626	0	36.14530979	412.2281233	9	18.52380952	21.52149166	90	6
24	59	12.36931688	33.79898987	9118	156	154.5423729	36.57188048	226	81	-0.948465467	0.428816731	0	1.45E-05	2.36E-08	3.492859408	3.548569237	0.180079348	4.043227197	3.338894897	-0.3972764	1.074891786	0	2.929580567	5.389803268	0.407318683	0.405688155	0.010619158	0.422482017	0.382992383	-0.872663504	0.677306955	0	718.2621818	13037.97176	0.23399748	0.228142771	0.014606022	0.239966815	0.188448262	3.867247206	1.986802326	0	751.0442969	40893.37815	12	12.40677966	3.242298014	25	7
25	34	10.44030651	25.89949494	2880	98	99.31034483	7.764212544	114	82	-0.221734445	0.897718003	0	0.001043912	3.03E-05	2.828685517	2.934988012	0.206213822	3.596156071	2.720969901	7.165362674	2.660409556	0	4.003634782	21.31229306	0.384162273	0.384060466	0.009548484	0.395547391	0.361005032	1.203649767	1.634564641	0	2490.38379	203142.8407	0.271899139	0.261814845	0.021578351	0.280037955	0.199712325	4.479485912	2.230121939	0	460.5342991	22040.50703	9	9.24137931	1.103448276	13	7
26	98	15.5241747	41.79898987	13060	130.5	136.0416667	37.19456632	228	81	-0.931947131	0.23157025	0	1.42E-05	1.24E-08	1.376485313	1.5031339	0.333712584	2.406744597	1.221803636	7.932759001	2.814736293	0	1.674182338	6.097360136	0.256001884	0.271402032	0.045327737	0.371315264	0.227233832	1.491839873	1.457920022	0	54.06671868	579.6004578	0.37	0.362693981	0.018000643	0.37	0.305417315	14.68775284	4.061426934	0	3046.471167	682926.9523	54.5	55.67708333	17.07672319	95	21
27	93	14.86606875	40.97056275	14519	152	156.1182796	37.63030392	235	83	0.841414062	0.41633335	0	1.15E-05	1.62E-08	3.601243118	3.653467701	0.153984844	4.423811777	3.423419521	3.555703087	2.191818048	0	2.741634139	9.949900722	0.41419066	0.411689686	0.006676822	0.419235305	0.387543743	4.844063261	2.299295244	0	2446.392671	278217.2102	0.228076061	0.224624478	0.010940553	0.234321634	0.174282681	5.39182279	2.536268826	0	986.982601	78642.90161	11	11.59139785	4.586648598	41	6
28	72	13.41640786	36.14213562	15554	216	219.0704225	77.59743061	380	88	-0.071015507	0.624147949	0	3.21E-06	3.59E-09	3.630923824	3.579691926	0.647756894	5.181121187	0	2.12429365	1.752977578	0	0.097390873	0.053278716	0.396294073	0.389955634	0.048743224	0.419931656	0	4.710965543	2.55549296	0	40.11393187	649.2583411	0.223776838	0.217342825	0.038439709	0.287300195	0	4.46907924	2.236537822	0	37.44131013	512.3925451	22	24.26760563	12.21169809	68	8
29	94	17.08800749	42.38477631	8822	99	102.5813953	15.6661872	163	80	-1.328435221	0.399258571	0	0.000122549	5.42E-07	2.136070669	2.188818214	0.238362164	2.595017017	1.856174395	-0.011582077	0.972197054	0	1.189877397	1.261849683	0.347833886	0.35187173	0.009787045	0.367523512	0.330166863	4.199058811	2.102387482	0	942.1330293	60796.85394	0.324136025	0.322702337	0.026977863	0.359152583	0.278974911	0.353344152	1.210542288	0	255.8424625	4953.804974	36	31.90697674	12.30203983	49	9
30	44	12.08304597	32.38477631	4058	98	98.97560976	10.54025456	121	81	-0.255013864	0.645072137	0	0.000408611	5.33E-06	3.265257878	3.342416128	0.210348781	4.378297047	3.163380403	1.459769406	1.68242179	0	1.813240103	4.107881036	0.389545923	0.386480498	0.008284336	0.394581839	0.365562884	0.959599709	1.368341421	0	2245.739044	145624.1515	0.235998041	0.230915107	0.01468622	0.246947165	0.166106649	0.869691863	1.444816415	0	322.147451	8354.004715	9	9.536585366	4.024907579	34	7
31	401	31.06444913	89.254834	65404	127	166.8469388	80.54021711	379	80	2.214291342	1.85585601	0	1.16E-05	7.34E-08	3.165714573	3.167886377	0.428978054	3.897580058	1.707559042	-0.619742644	0.575223221	0	0.14216514	0.030833731	0.401129619	0.398463479	0.017573509	0.41845886	0.317575732	-0.556535318	0.98923625	0	148.5362734	1790.807102	0.254620704	0.254055173	0.028957443	0.37	0.203937872	0.315984007	1.091239313	0	44.20871688	320.7612288	11	14.2244898	7.067503402	45	6
32	62	11.70469991	32.14213562	7025	113.5	113.3064516	11.79610202	143	85	-0.58097203	0.577733124	0	0.000200755	1.64E-06	3.541309655	3.534658393	0.159036214	3.978727083	3.323317794	0.127348098	0.842453949	0	1.741727935	1.936496189	0.407201535	0.406832518	0.008808279	0.418855368	0.380173998	-0.216155261	0.99773528	0	687.8111513	17997.78867	0.228643912	0.229533487	0.013102509	0.247689785	0.202794243	0.433367983	1.244865381	0	779.0393773	27068.33264	8	8.387096774	1.067931959	11	6
33	13	9.219544457	21.89949494	1240	92	95.38461538	9.770744886	110	84	0.702802282	1.21955933	0	0.00254718	0.000156781	2.113876327	2.152557531	0.116527562	2.428106905	2.039191408	-1.054046761	0.707641853	0	9.819209318	21.77350212	0.344881111	0.343886874	0.004889155	0.350597635	0.332279792	3.314302503	2.109587273	0	12890.86365	3087596.348	0.329702354	0.318671231	0.016245867	0.332944913	0.282573707	2.380585778	1.824844149	0	1145.064877	70708.38532	37	33.07692308	11.81564503	46	11
34	86	19.41648784	47.45584412	8201	100	103.8101266	15.04935	146	80	0.116045178	0.207016265	0	8.60E-05	1.65E-07	3.220101289	3.309317581	0.211737186	3.80282479	3.037074372	0.457172465	1.09927165	0	1.27310447	1.579068943	0.380263364	0.381485624	0.006992834	0.395998266	0.356016985	2.314902551	1.713939009	0	1244.855768	75279.01318	0.238184955	0.23025251	0.014942278	0.248347402	0.193433756	2.507863138	1.660222185	0	542.9922819	21006.64508	10	9.886075949	1.583037792	17	8
35	311	25.63201124	73.69848481	91254	277.5	294.3677419	151.9835526	558	80	0.418240545	1.091802322	0	8.02E-07	7.85E-10	3.554290505	3.408154532	0.419096692	4.308140923	1.842730552	2.013601077	1.48204129	0	0.220263087	0.153204982	0.408861462	0.405256037	0.015144718	0.419869967	0.340015757	2.575289039	1.75585348	0	274.1839054	7971.704835	0.231425573	0.239694716	0.026117507	0.37	0.174902406	3.552275268	1.988833174	0	56.7271398	849.7373063	23	22.6483871	10.97073441	80	7
36	195	20.80865205	63.69848481	34051	170	175.5206186	51.73985371	284	89	2.193005834	1.303892356	0	4.45E-06	1.22E-08	3.757788776	3.760985706	0.124984832	4.310083422	3.522261809	-0.555890028	0.98055641	0	2.055030087	2.88868283	0.418400951	0.414991096	0.008742074	0.425435424	0.38372995	1.907076074	1.793990667	0	1012.556176	57802.79916	0.221937857	0.219817435	0.009827931	0.234992949	0.180663364	1.551464787	1.605321436	0	681.6435128	28569.19239	12	12.48453608	3.915639806	32	6
37	43	15.29705854	36.69238816	3978	99.5	99.45	8.865523109	117	80	0.2421875	1.048156864	0	0.000584368	1.48E-05	2.621437745	2.606123625	0.081850554	2.803578383	2.356349743	0.83827133	1.349284879	0	8.374436549	32.699194	0.379041234	0.376681845	0.007427009	0.383335373	0.355404144	7.556651326	2.721128727	0	3749.26195	624694.617	0.286868279	0.287681034	0.005156741	0.3000633	0.269936344	12.18580819	3.618564527	0	7657.276291	2424642.973	10	11.225	3.335322323	23	8
38	61	13.60147051	36.14213562	6873	108	116.4915254	24.87962401	186	80	2.307002676	1.475543325	0	6.90E-05	8.46E-07	1.610159497	1.654521434	0.092462603	1.937348665	1.538705536	5.090434074	2.206914044	0	11.3867299	84.79767543	0.299461143	0.306412785	0.014189477	0.343353579	0.286171972	4.607366486	2.154562297	0	578.0203646	29941.51459	0.37	0.36863109	0.004569954	0.37	0.351850867	14.92650636	4.10594622	0	48018.93387	43204802.77	45	48.42372881	10.44631699	78	33
39	112	19.92485885	52.93502884	11883	107.5	110.0277778	21.05744275	179	81	-1.326407207	0.386945254	0	6.30E-05	1.93E-07	2.430641315	2.409042882	0.285568609	3.108250192	1.752569003	-1.406885916	0.057144496	0	0.235854634	0.006545473	0.370459912	0.364747429	0.016999247	0.384376249	0.325946788	1.988947018	1.504037323	0	294.719474	7609.775832	0.306238159	0.303965307	0.02347824	0.37	0.24220334	2.208827212	1.493612122	0	59.29774339	682.0168101	23.5	27.03703704	16.0669467	68	8
40	103	15.8113883	45.21320344	13150	137	132.8282828	35.08432566	215	80	-0.30668768	0.71367135	0	2.94E-05	1.14E-07	3.468692281	3.476895238	0.13574559	3.732647921	3.261825912	-0.973616991	0.477820309	0	2.586277559	1.987363465	0.4058966	0.404880614	0.005912442	0.414928323	0.377579878	2.13470962	1.701789159	0	1516.953858	100545.8868	0.234909005	0.232079482	0.010929829	0.248021725	0.205628597	-0.033841244	0.979766514	0	523.3864906	11731.57591	10	10.01010101	2.524605978	16	6
41	254	25	68.52691193	37716	126	155.8512397	69.83127968	321	80	1.973229558	1.78470761	0	1.45E-05	9.89E-08	3.364059925	3.329830062	0.238699828	3.654313817	2.3642834	-0.779734044	0.742507704	0	0.61928394	0.361855927	0.403984487	0.405514134	0.014934542	0.433250267	0.35547857	-0.647711874	0.525538222	0	114.7194536	645.7433045	0.24178634	0.243211667	0.014769199	0.299119025	0.215254164	1.222379465	1.594979298	0	270.7362401	7105.172729	10	11.31818182	4.034202943	22	6
42	19	8.062257748	19.3137085	2341	124	123.2105263	11.31640145	148	105	-0.893883624	0.48352584	0	0.000507874	5.53E-06	0.975454651	0.970500556	0.023977178	0.991040697	0.913883694	0.378274719	1.336449596	0	455.5381847	12993.9073	0.181417285	0.180495911	0.00445933	0.184316013	0.169966178	0.378274719	1.336449596	0	13169.87424	2019877.474	0.37	0.37	0	0.37	0.37	15.05263158	4.12948321	0	19	342	52	51.42105263	4.760758337	62	44
43	42	11.66190379	29.52081528	4639	108	110.452381	17.57731544	143	82	0.523521672	0.782593906	0	0.000139552	1.29E-06	1.769739976	1.85915218	0.187947974	2.354683157	1.70015218	3.10185162	1.957098298	0	5.075976558	22.38164747	0.329140285	0.339526076	0.022071467	0.385661589	0.316198187	1.817421577	1.596377857	0	328.4932787	9504.415783	0.37	0.364515725	0.012756268	0.37	0.325839743	14.53740334	4.033449254	0	5929.024337	1841414.026	44	45.71428571	7.490583658	60	32
44	42	11.70469991	31.89949494	5696	144	138.9268293	25.53657372	188	85	0.298144591	0.857341328	0	5.49E-05	3.49E-07	3.474626568	3.460654245	0.157343009	3.774061314	3.161171187	0.587929333	1.048319061	0	2.310587007	3.681942254	0.408566002	0.407379793	0.011628273	0.422454645	0.382556758	-0.483532679	0.977908429	0	1038.534761	32728.77466	0.233622428	0.234468818	0.0077237	0.249771587	0.209169339	5.325396405	2.528096125	0	2359.627609	289773.5802	10	10.14634146	1.523170244	13	7
45	192	21.9317122	61.76955262	39141	199	204.9267016	83.57217697	349	80	1.162134521	1.135202021	0	2.37E-06	4.14E-09	1.255137494	1.423223608	0.455000702	2.77577882	1.068367522	4.709874469	2.342281276	0	0.876143028	1.920885864	0.233433339	0.253313286	0.057295916	0.389398358	0.198697433	3.587085065	1.892352043	0	37.91290092	441.7560003	0.37	0.361209322	0.02457262	0.37	0.272828282	14.95182758	4.110341525	0	1519.391849	243434.7631	83	82.68586387	39.36187008	146	9
46	96	17.11724277	46.87005769	12229	137.5	135.8777778	37.32435243	212	82	-0.966533039	0.265557976	0	2.18E-05	2.70E-08	3.448066377	3.285195424	0.425319268	4.077370573	2.194151713	3.31547654	1.848457457	0	0.396146345	0.460885388	0.390451504	0.38469132	0.02761357	0.41741695	0.326267203	2.035979692	1.619266359	0	120.9562901	2154.075793	0.233209651	0.23579555	0.025025643	0.312076501	0.179367953	8.946776812	3.081750775	0	218.0105815	9920.050289	12	13.51111111	5.471632794	39	7
47	18	9.486832981	23.07106781	1803	100	100.1666667	9.038497909	123	86	-0.465476834	1.015589883	0	0.001163325	4.03E-05	3.00158442	3.011276877	0.107230288	3.242426156	2.869173188	-0.490358127	0.81012139	0	8.772909217	21.05065203	0.376562873	0.375526448	0.004183706	0.380036082	0.367080493	1.016780751	1.465507965	0	15372.5857	2793242.025	0.250403822	0.248487293	0.011069744	0.263510675	0.227760159	-1.004729517	0.851121485	0	1439.251304	46472.54977	10	10	0.666666667	12	9
48	13	8.246211251	19.07106781	1338	102	102.9230769	10.49880241	121	85	-0.708933046	0.196083201	0	0.000598108	2.87E-06	2.861794164	2.882257225	0.0963433	3.040512562	2.770699317	2.438503252	1.734640146	0	36.65753918	384.9943486	0.391427191	0.389882601	0.010314568	0.398293612	0.360745589	8.149091331	2.883652014	0	3235.888235	530802.696	0.275655067	0.269514272	0.013713178	0.285396951	0.250779932	1.134878563	1.640341671	0	3016.999078	271829.8116	8	9.076923077	1.268647885	11	8
49	70	13.03840481	35.55634919	9054	128.5	129.3428571	25.56274394	199	81	-0.951647519	-0.031958121	0	2.61E-05	-4.26E-09	1.395698153	1.420804742	0.129159065	1.680982098	1.246172017	5.104077713	2.095160369	0	5.418866204	26.4289502	0.259575132	0.26421705	0.02404186	0.312632892	0.231765919	5.104077713	2.095160369	0	156.6625781	4108.328614	0.37	0.369958895	0.000341441	0.37	0.36712267	15.04511542	4.128052292	0	2226920.605	13718363001	53.5	53.78571429	10.7089987	83	34
50	19	12.08304597	29.69238816	2388	128	125.6842105	25.74173885	179	82	-0.474334739	0.560520626	0	8.80E-05	4.63E-07	1.714911258	1.739237959	0.084478515	2.033745018	1.672268594	8.843893064	2.99666195	0	27.53860878	433.0626688	0.318943114	0.320556948	0.008353358	0.333096762	0.311012334	0.685993631	1.370086025	0	3742.880003	313730.4644	0.37	0.367099392	0.010026812	0.37	0.325839743	14.81781957	4.08584388	0	7754.301853	2789946.161	53	52.21052632	10.96203471	75	33
51	83	14.56021978	39.97056275	11659	141	143.9382716	42.58335201	249	85	-0.516144408	0.522358827	0	1.51E-05	3.06E-08	2.944780716	2.939714764	0.138200426	3.213233781	2.674427183	1.505775036	1.149563098	0	2.362001361	4.173044628	0.383678058	0.380936321	0.010985728	0.396804721	0.361549754	-0.509117843	0.789722959	0	801.8639181	17931.87784	0.25974063	0.258055689	0.00640111	0.273882582	0.242753204	7.869173915	2.809382757	0	2469.227292	344708.915	13	13.83950617	4.341749065	24	7
52	145	21.47091055	53.97056275	27897	200	193.7291667	53.86766433	291	91	-0.178362428	0.030714244	0	5.48E-06	3.94E-10	3.592724824	3.60576385	0.101241756	3.898858908	3.36730344	4.072562179	2.059148358	0	4.312011872	18.43773462	0.416918285	0.417424273	0.005910135	0.428530555	0.39551499	2.2946019	1.639711318	0	1423.893679	88101.58822	0.231318396	0.230500829	0.007543499	0.24599203	0.202579507	0.636456804	1.22993511	0	698.6686189	22713.76116	13	12.84722222	3.563548958	20	6
53	63	16.2788206	38.52081528	8854	143	140.5396825	16.85684393	170	93	0.104504946	0.76233087	0	9.91E-05	7.52E-07	1.14197163	1.133016103	0.039114124	1.198606397	1.077623062	-0.957269456	0.716708392	0	84.19095862	553.6568421	0.212386493	0.210720924	0.007274534	0.222919557	0.200418799	-0.957269456	0.716708392	0	2434.00965	86064.87316	0.37	0.37	1.67E-16	0.37	0.37	15.05263158	4.12948321	0	19	342	60	58.53968254	7.023374572	71	39
54	30	16.4924225	39.86396103	4322	145	144.0666667	14.46359414	186	117	6.202569917	2.334235561	0	0.000294056	1.18E-05	1.146658488	1.129472983	0.040468021	1.186241047	1.059422993	-0.951561793	0.458017583	0	64.94162827	239.6993801	0.213258166	0.210061966	0.007526335	0.220619821	0.197033909	-0.951561793	0.458017583	0	1877.500298	37260.7998	0.37	0.37	1.67E-16	0.37	0.37	15.05263158	4.12948321	0	19	342	60.5	60.06666667	6.104279009	78	49
55	26	10.29563014	28.72792206	1849	88	88.04761905	4.854808029	99	81	-1.335593598	0.225253841	0	0.002652501	3.08E-05	3.63507435	3.626442538	0.450646183	4.428382268	3.018111903	-0.309134101	0.670014931	0	0.386506097	0.160997453	0.374685597	0.371599505	0.009418383	0.385121388	0.347578835	1.777054714	1.727944853	0	1961.180241	150074.2362	0.206935661	0.206733079	0.023511135	0.235117772	0.164427301	-0.325799594	0.984699098	0	335.3390225	6046.85676	10	14.9047619	8.777160632	34	8
56	16	10.29563014	23.07106781	2321	140	145.0625	15.50189001	173	126	-0.848771267	0.269241833	0	0.000325373	1.58E-06	1.148572894	1.139843259	0.018069174	1.153506798	1.09341612	8.361572266	2.891601562	0	1107.760252	106612.2521	0.213614211	0.211990654	0.003360546	0.21453183	0.203356028	8.361572266	2.891601562	0	32025.99409	16572666.06	0.37	0.37	0	0.37	0.37	15.05263158	4.12948321	0	19	342	58	60.5	6.576473219	72	52
57	104	14.86606875	42.97056275	13898	131	133.6346154	22.11076039	178	83	-0.976648886	0.185174279	0	3.43E-05	3.71E-08	3.701722518	3.738875721	0.213161123	4.216029942	3.414067793	-0.580137533	0.526687289	0	0.888986283	0.441464135	0.411167928	0.408773863	0.008574594	0.417705347	0.378387442	1.246971961	1.510312231	0	1190.400092	62030.6264	0.219666965	0.218255554	0.013896059	0.241528956	0.181442299	-0.949805491	0.799604363	0	354.0062783	5325.882755	10	10.66346154	3.714862501	32	7
58	32	11.18033989	26.65685425	5416	165	169.25	36.60942502	228	107	1.088041828	0.948150137	0	4.11E-05	2.50E-07	3.604036769	3.652358212	0.143895272	4.295790682	3.54332619	9.237563808	3.125528067	0	10.51412122	106.5572178	0.415683946	0.413947566	0.006286614	0.419146904	0.391462242	4.543601692	2.230005678	0	4607.337678	697398.5402	0.228965412	0.225896674	0.010807946	0.233161706	0.181291279	7.003170989	2.77799333	0	1893.20648	228838.015	11.5	12.28125	4.480753111	34	7
59	34	13.03840481	29.3137085	3936	117	115.7647059	15.7275682	145	81	-0.824788386	0.261921319	0	0.000127561	3.77E-07	1.328087999	1.342592567	0.117163819	1.757812237	1.134932252	-0.750633243	0.87216766	0	2.862848979	4.224717145	0.247000841	0.248860149	0.019773827	0.311675506	0.211077294	-0.248806678	1.058779375	0	126.8514796	1512.685967	0.37	0.36897694	0.003561794	0.37	0.352744568	14.95277239	4.110594256	0	52655.59956	49667403.24	48.5	48.05882353	6.507647883	60	34
60	76	14.86606875	39.69238816	10956	145	144.1578947	28.83348411	212	80	-0.743000506	0.680501795	0	2.45E-05	8.24E-08	2.804521459	2.702763329	0.282479736	3.021817544	1.864420057	0.652040231	1.296757155	0	0.690675729	0.744337579	0.386929217	0.380435845	0.01558432	0.397034935	0.342921573	0.535478311	1.090463544	0	334.8783089	6682.541706	0.273002877	0.28236045	0.023189453	0.365915819	0.260923602	2.516514695	1.898564644	0	200.1540415	5376.156896	15	20.09210526	13.15312414	62	8
61	331	28.16025568	83.69848481	49592	148	155.9496855	54.6544662	278	80	-1.071308586	0.323353408	0	6.04E-06	4.80E-09	3.526222513	3.351830023	0.516564428	3.989765571	1.921795858	1.394403597	1.381738927	0	0.159081838	0.087671188	0.410887711	0.403442347	0.022165903	0.430217234	0.320585509	0.885500472	1.248340787	0	97.24696216	1197.146295	0.23297348	0.244265197	0.032205653	0.343432821	0.205906571	2.919909316	1.797503804	0	69.9548273	1051.710843	11	14.32704403	10.39563095	63	6
62	170	21.9317122	60.79898987	17252	104	104.5575758	12.65023728	144	80	-0.831727109	0.601845069	0	0.000150609	1.11E-06	3.455794823	3.462419841	0.238915619	4.089974056	3.003020399	0.341847944	0.907682407	0	0.481105934	0.302897011	0.410736072	0.411710365	0.006976735	0.421209491	0.373510977	0.358159186	1.298268872	0	865.2601269	33043.39643	0.237814005	0.237758394	0.017761508	0.271708007	0.195318186	-0.105880921	0.820149587	0	117.2979752	1041.906731	7	7.321212121	1.180589882	15	6
63	41	11.66190379	29.72792206	6609	166	161.195122	45.4448041	242	81	-0.994033867	0.360978055	0	2.34E-05	4.08E-08	1.2952612	1.568167613	0.461871706	2.555898214	1.105771299	2.732866543	1.90470353	0	0.729577786	1.186956464	0.240895638	0.269698434	0.05249382	0.344908824	0.205653873	-0.309097993	0.829772705	0	54.57414531	334.5334577	0.37	0.351155407	0.033920985	0.37	0.268466991	13.95784499	3.92854841	0	910.5362747	107938.8999	69	62.80487805	25.54977878	101	11
64	187	21.58703314	61.24873734	35546	198	191.1075269	59.06092396	315	85	0.585672828	0.41004446	0	4.22E-06	3.56E-09	3.646382182	3.589462601	0.143455978	3.811739709	3.108918082	10.79756009	3.305495651	0	3.487861923	21.53156096	0.415707362	0.413911686	0.012619675	0.424916083	0.347118231	6.242365756	2.746675782	0	818.5775952	64327.57485	0.228691455	0.229611187	0.00770943	0.246556102	0.216128598	0.616527019	1.181202949	0	945.4850636	34340.49344	13	12.9516129	3.431796699	20	6
65	21	10.19803903	24.27817459	3421	163	162.9047619	26.72417269	212	120	-0.689097437	0.367877927	0	8.01E-05	2.64E-07	3.466723054	3.525336236	0.177335643	3.903859509	3.325657701	4.492559943	2.062522815	0	5.555030166	27.00401832	0.396222013	0.396554303	0.011127391	0.416341453	0.376554703	-1.15022028	0.547420913	0	714.8007971	10461.61966	0.225481011	0.224189261	0.009623074	0.231705326	0.197736606	7.993055241	2.889066807	0	4282.134362	809558.0953	14	13.71428571	2.185294077	18	9
66	287	25.49509757	74.42640687	49288	166	172.9403509	56.47101371	302	81	-0.552465736	-0.342243448	0	3.68E-06	-2.42E-09	3.249164949	3.254660323	0.180676391	3.548408226	2.661212837	-1.128655829	0.401758284	0	0.844549818	0.311819126	0.409664902	0.406130044	0.012412466	0.419531302	0.333922621	2.438995238	1.787852479	0	290.2724655	8841.795044	0.248293841	0.248734924	0.010337619	0.264489507	0.225906772	-1.372801318	0.196360351	0	424.3933829	1716.748614	12	12.68421053	3.28504263	20	7
67	23	13.34166406	27.89949494	2475	108	107.6086957	14.66358735	141	86	2.974331449	1.644192085	0	0.000356825	1.11E-05	3.145247702	3.209484464	0.167278733	3.799945937	3.078777375	4.012865971	2.213989545	0	6.146308615	33.73627361	0.404160777	0.402419513	0.005138943	0.410738804	0.393294143	1.183893173	1.507755829	0	7770.994069	1032870.521	0.256887556	0.250069775	0.012350528	0.259481077	0.205906571	10.10449623	3.297482378	0	2299.205683	363537.5028	8	8.391304348	1.206472776	11	7
68	41	10.77032961	29.3137085	4832	125	120.8	18.68983681	156	80	1.049586777	1.195172483	0	9.52E-05	1.11E-06	3.475414369	3.510686966	0.114824614	3.902509334	3.323834523	6.097353497	2.494178312	0	6.868449001	44.89681318	0.404965648	0.393872024	0.016859042	0.410138534	0.35381508	11.3151739	3.419496243	0	1347.589283	169160.3028	0.227460287	0.223415182	0.011457524	0.233787618	0.180369264	4.506169255	2.082630404	0	727.1719225	40838.31894	10	11.1	5.285830115	40	6
69	68	14.4222051	36.72792206	11538	171.5	169.6764706	41.78919125	265	96	-0.741774261	0.438003997	0	8.90E-06	1.16E-08	3.594441745	3.620687201	0.099414346	4.070900862	3.495999319	4.771632453	2.21905032	0	8.202650539	52.13128917	0.412762658	0.410210749	0.009440501	0.421792181	0.379098542	-0.389055501	0.749620402	0	595.1320893	10883.32128	0.229593688	0.225629193	0.009458587	0.237779499	0.185264297	8.488683415	2.920107957	0	1158.694582	115173.4488	12	12.55882353	3.78224316	32	8
70	152	22.47220505	60.6629509	35276	215	232.0789474	94.02159091	415	93	-0.811357908	0.711846783	0	1.84E-06	1.78E-09	1.27723659	1.527010491	0.552394866	3.040226919	1.138410465	5.201397959	2.60905015	0	1.067145437	2.876191805	0.23754338	0.259188849	0.052365738	0.383822519	0.21172418	4.259321052	2.270731443	0	79.52177736	1610.25587	0.37	0.35108364	0.038710548	0.37	0.248825162	14.80045979	4.081878738	0	761.7409888	85816.55706	90	90.32894737	48.02134617	174	9
71	77	16.15549442	42.42031022	7994	108	111.0277778	17.74352168	153	80	1.314084807	0.782535133	0	7.15E-05	4.73E-07	3.08889109	3.15199601	0.235611513	4.006793532	2.911874017	1.942986611	1.539053742	0	1.424978206	2.617978757	0.392568915	0.394050118	0.009711366	0.40708284	0.378110285	-1.007285759	0.540100662	0	1014.823417	17460.6509	0.256099437	0.249919433	0.016991537	0.263422064	0.191088886	7.614959937	2.853738667	0	718.7956359	54994.89122	9	9.430555556	1.53502071	16	7
72	20	9.433981132	23.07106781	2085	105	104.25	12.84474601	124	83	2.555555556	1.405456738	0	0.000535396	1.74E-05	3.611272483	3.575194951	0.155283368	3.772614771	3.16164535	-0.407407407	0.702728369	0	2.411035258	2.630830258	0.39799556	0.395099464	0.004163451	0.398338693	0.384184579	11.16666667	3.447271465	0	35939.09605	23486927.57	0.216576643	0.220266419	0.009779141	0.247476788	0.209877514	1.349030471	1.489135461	0	1343.985786	73371.30086	9	8.75	1.219631092	11	7
73	34	9.486832981	24.72792206	4438	129	130.5294118	11.78292707	155	108	0.126886875	1.102955638	0	0.00039317	8.60E-06	1.080302941	1.076178335	0.045775388	1.124290985	0.94142078	1.987088177	1.747530845	0	70.46336329	1033.641418	0.20091721	0.200150106	0.008513411	0.209098206	0.175087588	1.987088177	1.747530845	0	2037.136873	160677.5367	0.37	0.37	5.55E-17	0.37	0.37	15.05263158	4.12948321	0	19	342	54	54.41176471	4.988915048	65	45
74	66	13.92838828	38.79898987	9610	145	147.8461538	38.24625905	224	84	-0.695674344	0.124172642	0	1.73E-05	8.96E-09	3.343698803	3.368459338	0.137664348	3.621837763	3.022230165	-0.288163139	0.867715581	0	2.287672445	3.002397278	0.40263965	0.403090989	0.004006234	0.408145596	0.392804609	3.040704091	2.018169942	0	8643.956318	1621909.355	0.239562885	0.238436294	0.009253542	0.259322109	0.223230962	8.123722336	2.796237748	0	1721.674849	199756.4434	11	11.46153846	2.801521142	17	7
75	36	11.70469991	27.93502884	3273	97	99.18181818	10.08886138	119	81	1.707804877	1.297628317	0	0.000541171	1.63E-05	1.538155493	1.567895519	0.05549195	1.658702053	1.509673703	7.898508847	2.914333246	0	174.1083398	6695.277348	0.283020558	0.291144743	0.010357017	0.308489198	0.280772565	8.480186901	3.013049435	0	5702.963482	1297648.722	0.37	0.369433899	0.003202352	0.37	0.35131866	15.01761595	4.122892302	0	51074.48224	47589150.18	40	41.21212121	4.168842407	49	34
76	26	8.94427191	23.89949494	2398	101	99.91666667	10.23033344	131	83	0.998966942	1.171782726	0	0.000530478	1.43E-05	2.762440065	2.816541292	0.096188282	2.97430694	2.689759196	1.827681935	1.455540984	0	21.09902176	141.0645599	0.385765702	0.3840018	0.004564073	0.387040595	0.374202075	4.693039857	2.348320103	0	27638.30956	10790076.18	0.2782774	0.271605391	0.011108652	0.282700503	0.250294065	3.593004034	2.051284167	0	2816.984928	306692.1167	9	9.291666667	1.098452194	12	7
77	88	15.23154621	40.72792206	13358	152	153.5402299	35.17470506	224	91	-0.849353323	0.347658924	0	1.83E-05	2.72E-08	3.456210318	3.442728937	0.142543627	3.635058317	3.028464379	0.03774982	0.763825978	0	1.942866214	2.068515448	0.402368366	0.400563093	0.009179364	0.413029967	0.366101023	0.91376256	1.287143555	0	588.5633344	18378.78476	0.230617902	0.231824193	0.009995246	0.2643209	0.212414409	6.110779158	2.381776763	0	626.2432614	37326.36104	12	12.17241379	2.320359151	17	7
78	41	10.77032961	27.3137085	6203	151	151.2926829	29.78806759	210	86	-0.217574336	0.684521413	0	2.39E-05	8.02E-08	3.574497276	3.62085318	0.196998479	4.140555621	3.338142524	4.780470534	2.018867541	0	1.902359608	5.297204628	0.402779425	0.399542726	0.014528055	0.412675018	0.353854339	5.119421959	2.280634937	0	787.3047279	50381.38035	0.225031199	0.220233925	0.015169932	0.237073723	0.180296582	2.182957411	1.786322316	0	815.4723591	41598.11884	13	13.36585366	5.154945991	36	7
79	112	18.35755975	47.55634919	15671	140.5	139.9196429	25.52209771	200	81	-0.929505356	0.384711313	0	2.49E-05	4.77E-08	0.998401076	1.151657098	0.273298858	2.243112572	0.940638968	13.07555412	3.765670984	0	3.455620933	24.18975759	0.185684914	0.209471052	0.039965156	0.336757382	0.174942185	13.11506963	3.762048485	0	179.3127384	9033.18912	0.37	0.364948643	0.018342522	0.37	0.264871425	15.0060587	4.120615644	0	1413.018892	218868.9022	58.5	57.41964286	12.44318402	83	14
80	130	17.02938637	49.00609665	37686	272.5	289.8923077	122.032798	505	91	-0.221350848	0.264352966	0	6.97E-07	1.54E-10	0.950761881	0.983982831	0.145708684	1.962889304	0.880864187	4.430417769	2.443809267	0	4.036155753	19.81614552	0.176824867	0.180332176	0.015172617	0.226509572	0.157562923	3.74924221	1.953347587	0	317.9126887	11072.3887	0.37	0.366895915	0.018213739	0.37	0.225510565	14.9864259	4.117053581	0	811.3379281	95145.70471	113.5	120.9384615	51.77194872	212	25
81	43	10.77032961	28.14213562	4495	105.5	107.0238095	18.31794345	154	80	0.797808136	0.570667181	0	8.24E-05	4.27E-07	2.375853354	2.360460179	0.245350214	2.790732944	1.883574927	-0.523517768	0.676028419	0	0.851439913	0.531124042	0.349540997	0.349140093	0.025869924	0.384323641	0.295592068	-0.309080973	0.727978211	0	114.9153252	896.7787454	0.301924364	0.295655583	0.018527056	0.319422504	0.256636634	0.098589445	1.143020382	0	453.8523314	11051.61712	22	23.69047619	12.53469109	52	8
82	130	18.35755975	49.21320344	19405	154	157.7642276	50.49077535	262	81	3.80913681	1.990297921	0	8.90E-06	5.28E-08	2.850133685	2.948233922	0.321002017	3.663541307	2.184207728	4.774357214	2.174467935	0	0.360358186	0.470386225	0.377468451	0.378659631	0.01317403	0.400212224	0.336496019	8.195006037	2.781004563	0	389.628599	21388.38247	0.263421086	0.257742149	0.020884428	0.306489878	0.206161947	7.887718625	2.65347294	0	119.8485353	3481.478834	15	15.57723577	4.396983685	26	8
83	32	9.486832981	24.72792206	3804	121	118.875	12.79343093	140	94	-0.826241925	0.046416811	0	0.000247371	1.81E-07	3.299752901	3.342739088	0.183915559	4.093495447	3.132779457	2.64240917	1.764796102	0	2.302337015	6.165210075	0.39352823	0.388627508	0.011442963	0.40160359	0.36705783	0.534830729	1.165740236	0	1256.90304	51946.27995	0.235921697	0.231804405	0.011137065	0.242128723	0.189710944	1.965299685	1.71463879	0	901.3470964	46399.22648	10.5	10.90625	1.958305629	19	8
84	116	19.72308292	55.45584412	14720	121	128	32.60088022	206	80	-0.642730812	0.696538048	0	3.14E-05	1.23E-07	1.480126776	1.501213035	0.167853486	1.993031555	1.149020138	9.446528201	3.057773941	0	2.636160454	13.08769412	0.27527736	0.278755718	0.030226217	0.334927682	0.213697391	0.296757562	1.194517643	0	87.0270029	969.780862	0.37	0.369546072	0.003540225	0.37	0.333335056	15.03898738	4.126886349	0	13373.09503	6382199.935	50	53.25217391	13.66992477	86	33
85	139	24.41311123	59.69848481	18334	121	132.8550725	41.42280243	253	80	-0.7640532	0.863309299	0	2.32E-05	9.66E-08	1.96735106	2.06684187	0.408957712	3.127496049	1.554172743	1.019947636	1.313405024	0	0.308779118	0.225356743	0.327710634	0.335724217	0.029760947	0.385226487	0.289048598	1.339758829	1.270626088	0	54.0189061	504.4712793	0.334071934	0.330133333	0.03641638	0.37	0.241922406	7.210949933	2.672341682	0	124.1888078	3698.41526	41	43.99275362	26.57243215	106	9
86	55	14.86606875	36.69238816	7049	129	128.1636364	17.62205605	167	89	-0.508888394	0.654244726	0	9.10E-05	5.68E-07	3.352235163	3.332895015	0.141792946	3.767280305	3.029215187	0.466122172	1.251871242	0	2.472935983	4.868318393	0.397761973	0.39419911	0.011543095	0.413641521	0.374635607	0.282233831	1.132089653	0	694.1999217	20706.54601	0.237966118	0.235593822	0.00903146	0.25041146	0.201676186	7.209535606	2.695970681	0	1307.629093	127479.9918	11	10.8	1.406478517	14	8
87	186	22.47220505	61.45584412	26555	139	146.7127072	37.87614745	253	88	-1.212285563	0.373741855	0	1.58E-05	2.34E-08	3.340962723	3.325122813	0.269056908	3.902572537	2.599349577	-0.936562512	0.457682882	0	0.287180536	0.070436403	0.404410033	0.401317836	0.014197645	0.415243949	0.341643015	1.091917441	1.618145052	0	396.7948719	12789.88165	0.240137964	0.241225314	0.015173043	0.283493115	0.209233891	-0.767129741	0.779657835	0	160.6291939	1587.233305	11	11.42541436	2.583674943	18	7
88	124	21.02379604	52.627417	22301	175.5	182.795082	66.42880307	327	83	-0.804010016	-0.074245896	0	4.01E-06	-5.97E-10	3.630036174	3.659322286	0.197993214	4.199866637	3.166060852	-0.41361953	0.799929218	0	0.789321131	0.560960336	0.409952503	0.410320009	0.008320947	0.421529205	0.385244938	0.030318874	0.93104422	0	714.2455866	17772.21902	0.224643051	0.223745521	0.013070964	0.258614866	0.186132926	-0.987462465	0.674533694	0	183.5921774	1677.972764	13.5	13.71311475	5.268961867	34	6
89	65	13.34166406	37.79898987	8793	135	135.2769231	27.96619261	185	80	-0.930395731	0.256670955	0	3.42E-05	5.14E-08	1.583474545	1.738605615	0.311751831	3.405955751	1.546497015	13.94508608	3.922601199	0	2.234003316	13.09784591	0.290524747	0.294722678	0.00844943	0.325085416	0.286055067	12.82133002	3.726473311	0	4467.677111	1112809.136	0.37	0.344361102	0.041294488	0.37	0.178423366	14.14074469	3.956274097	0	198.5950493	11072.32945	56	51.70769231	17.97324771	77	13
90	131	18.38477631	49.45584412	14325	111	111.9140625	17.74428929	168	80	2.405846151	1.347506698	0	8.81E-05	1.11E-06	3.455202681	3.443484451	0.127221748	3.816116894	3.095160764	-0.106155132	1.009778489	0	2.247054189	3.401311703	0.408292807	0.403744002	0.015228418	0.420616323	0.354032135	0.374183805	1.051291472	0	235.3598372	3795.960409	0.233647882	0.233434329	0.009224756	0.255479318	0.202310055	2.173659053	1.657725595	0	555.6480939	21712.62773	8	8.4765625	1.457549548	12	5
91	242	23.76972865	65.35533906	42414	177	175.9917012	49.79393152	293	83	-0.784838246	-0.394366906	0	5.55E-06	-5.16E-09	3.749597288	3.763182358	0.169289733	4.330657434	3.330012326	1.449122204	1.527574188	0	1.218430553	2.054487401	0.419441958	0.418167504	0.008631586	0.428398285	0.392296149	-0.395768291	0.789820673	0	672.9000218	13786.50905	0.223226948	0.221486668	0.010339966	0.24315079	0.192164592	1.938700776	1.690758885	0	589.5808578	24204.53481	12	11.85477178	3.345844647	28	6
92	19	9.486832981	23.07106781	2600	140	136.8421053	20.20230096	171	95	-0.141090006	0.010983742	0	6.67E-05	5.98E-09	3.529813238	3.528967919	0.173602624	3.956195553	3.281590356	-0.2424375	1.086350892	0	4.011241845	8.727470632	0.405720346	0.402442895	0.004865532	0.407166717	0.395287211	8.235806041	2.912604747	0	34134.66292	18368554.48	0.228277829	0.227457677	0.012116167	0.245700216	0.199489558	1.178935357	1.516433702	0	1114.298781	56406.07898	11	10.84210526	2.109206833	17	8
93	193	25.70992026	68.87005769	23439	116	122.7172775	29.26666823	232	80	-0.551024707	0.874842393	0	3.95E-05	2.17E-07	2.850836816	2.613754896	0.579855472	3.817972032	1.431438162	1.579218908	1.554858099	0	0.272881102	0.221641433	0.386400537	0.366435844	0.041713561	0.405822539	0.26622214	9.663087685	3.136056611	0	125.3235754	4399.80125	0.274705965	0.288425092	0.043641665	0.37	0.205848534	0.956084308	1.351358119	0	57.31296376	586.3403153	10	24.10994764	24.93454164	97	6
94	173	21.84032967	64.28427125	32859	177.5	191.0406977	64.47275949	328	87	0.735002851	1.041216445	0	3.25E-06	6.09E-09	1.319207703	1.422529698	0.363898653	2.712046446	1.090896345	0.776708233	1.544259448	0	0.767788994	1.038922353	0.245349263	0.256507492	0.045942968	0.390041923	0.202887395	-0.839693292	0.81580629	0	27.15218506	115.4234968	0.37	0.36340485	0.020048411	0.37	0.274495772	15.00151519	4.119731372	0	1606.656664	265309.9381	74	77.76744186	30.12943952	137	10
95	208	24.20743687	66.42031022	34821	157	171.5320197	59.754281	323	81	0.999516793	1.303269313	0	8.21E-06	3.07E-08	3.882259561	3.737060967	0.446111256	4.410592004	1.980629957	6.407016813	2.656696226	0	0.503235511	0.948415882	0.414737869	0.406255892	0.023002519	0.423671752	0.309494766	3.74729428	2.275535394	0	276.1848173	10444.39518	0.21033941	0.218849625	0.022740449	0.324746582	0.18068592	7.642222259	2.830867851	0	163.1502783	5899.311446	11	14.591133	10.96412961	86	6
96	161	19.31320792	54.28427125	21461	137.5	134.13125	24.84404402	184	83	-0.29794301	0.778250526	0	2.01E-05	7.00E-08	3.561712986	3.475313578	0.214624122	3.745325026	2.683375334	2.861843332	1.998339547	0	1.518527614	3.739412056	0.417105278	0.414477283	0.011617374	0.429355705	0.368900392	0.378348114	1.096958292	0	312.9407833	6072.721484	0.236985516	0.238021473	0.013350039	0.27350032	0.214829563	7.796486183	2.745346047	0	522.912621	32827.72453	9	8.93125	1.240573834	12	6
97	54	11.70469991	31.55634919	8568	165	168	43.92060573	253	88	-0.213159032	0.521207057	0	1.21E-05	2.20E-08	3.683853866	3.625899963	0.330028303	4.082978428	2.786989726	-0.50340529	0.561191531	0	0.352286367	0.117342372	0.404227742	0.401422652	0.012231336	0.415558527	0.370128778	7.925850736	2.708514952	0	785.9383783	59677.96177	0.217435005	0.221714963	0.01682572	0.271161714	0.196259876	0.456171449	1.219682333	0	289.1240502	5996.157913	14	13.52941176	2.899309865	19	7
98	25	10.81665383	25.72792206	4092	165	163.68	28.71615573	218	124	1.038552173	1.347627034	0	9.33E-05	1.21E-06	1.64295785	1.728770016	0.243804764	2.295471218	1.47349719	-0.032373221	1.043479298	0	1.693206138	2.29905091	0.305561055	0.305564571	0.021435146	0.33750317	0.274044374	0.372118039	1.150093832	0	331.7590702	6949.722792	0.37	0.354926099	0.02462828	0.37	0.292506923	14.43393403	4.010864861	0	1416.111476	213739.2066	69	65.04	17.03286235	91	23
99	11	7.615773106	17.65685425	920	91.5	92	6.244997998	100	82	2.355029586	1.717404017	0	0.008024691	0.001234568	1.918809704	1.971239631	0.208455757	2.42144713	1.716064713	1.466666667	1.616580754	0	6.029370821	23.93345494	0.315228202	0.31142715	0.010348921	0.319902811	0.290563715	3.248	2.146625258	0	5808.667749	950322.5597	0.32934194	0.316926279	0.02568157	0.336851017	0.258373527	8.419753086	2.964505771	0	876.8060898	76967.54538	35	30.8	9.54777461	41	13
100	163	18.38477631	51.45584412	26502	165	162.5889571	32.79565474	220	84	-0.20286322	0.234678703	0	1.52E-05	1.40E-08	3.707962335	3.749837917	0.186874385	4.387705381	3.437250705	0.110549138	0.998324717	0	0.953732831	0.929847919	0.417856924	0.415940135	0.010110657	0.429942792	0.384673388	0.020455448	1.138501522	0	465.2298409	11424.44104	0.227159339	0.221269845	0.013036857	0.235491603	0.188562313	2.61933852	1.695157068	0	526.5536534	20482.0721	11	11.71165644	2.703607965	28	7
101	161	18.38477631	52.04163056	28415	181	176.4906832	39.98821535	259	84	-0.100454699	0.740317486	0	1.21E-05	3.10E-08	3.522382082	3.524726949	0.157912095	4.414481021	3.062432286	0.674628818	1.461662949	0	1.22780616	1.988574887	0.415302819	0.411274262	0.01050549	0.421960748	0.369494961	0.990654143	1.461441049	0	601.2333251	21544.96875	0.235323891	0.232512285	0.010027338	0.243260694	0.181960681	4.302815848	2.151231294	0	733.2311003	42711.85398	13	12.58385093	2.627042846	28	8
102	182	22.56102835	58.28427125	36579	192.5	200.9835165	53.92459889	339	101	-0.583406694	0.261495577	0	6.37E-06	4.21E-09	3.808894436	3.784042092	0.250346823	5.829345933	3.156709986	3.635762145	2.269883397	0	0.589659948	1.027793798	0.417483599	0.413726666	0.011247033	0.425820882	0.369543789	3.299205523	1.963807117	0	517.3706137	23110.08089	0.219662013	0.218299745	0.012891527	0.24834487	0.128530985	2.868409565	2.066490383	0	217.5277369	6629.875163	14	14.86813187	4.390821574	42	7
103	122	16.4924225	45.45584412	28192	207.5	231.0819672	104.8325433	447	83	-0.615891383	0.436248053	0	2.19E-06	1.41E-09	3.645069562	3.571666099	0.275043334	4.21135923	2.228529594	12.51474633	3.680186184	0	1.585764868	7.348995449	0.41488755	0.407593765	0.018560267	0.425592373	0.312525026	2.307958427	1.837557204	0	181.8158857	4504.935806	0.229290069	0.228073384	0.015479777	0.30711101	0.177835715	4.558295221	2.342494602	0	201.1554707	6683.075557	16	17.1557377	6.997681691	44	5
104	201	20.88061302	58.87005769	43734	193	218.67	90.52083241	401	82	1.735919181	1.655504253	0	3.53E-06	1.10E-08	3.558342774	3.514614992	0.203880498	4.0265578	2.97925651	-0.402534728	0.641651848	0	0.669195147	0.351259941	0.404741029	0.403560755	0.013107917	0.421931075	0.364234587	-0.739722989	0.54270171	0	185.9481612	1376.096916	0.22720097	0.229002643	0.011700144	0.264121145	0.186754863	3.659020943	2.147288484	0	335.1409337	13174.42313	16	16.76	5.672071932	30	5
105	60	15.5241747	36.93502884	6583	111	111.5762712	16.8525041	150	80	0.112675378	0.586632479	0	9.02E-05	5.03E-07	3.040036074	3.041009761	0.127058954	3.323304793	2.638109245	-1.372502864	0.534971703	0	2.043070393	1.56226897	0.389677212	0.388345827	0.008792811	0.397329986	0.36291825	4.931957133	2.151270313	0	1770.704891	160292.892	0.252245758	0.254481954	0.011657525	0.285862699	0.22675976	0.744616798	1.34565277	0	399.5992977	10749.05003	10	10	1.707411561	14	7
106	183	21.58703314	58.87005769	29574	160	161.6065574	40.31756943	268	80	-0.487326829	0.516501801	0	1.08E-05	1.83E-08	2.087219057	2.313558	0.907687585	4.197031124	1.247376416	7.554551108	2.66536546	0	0.158873705	0.168785371	0.337016669	0.330486096	0.068249404	0.422806707	0.231989916	0.498371044	1.063978765	0	15.75486247	66.5357237	0.320078047	0.307734409	0.061339017	0.37	0.186396069	11.05869375	3.400160092	0	112.3287165	4047.953923	39	42.81420765	30.4356064	112	8
107	17	8.246211251	19.89949494	1555	91	91.47058824	7.50778143	108	81	-0.585664607	0.698437063	0	0.001571096	4.35E-05	2.229794283	2.391921601	0.378539766	3.252132247	1.995691801	-0.854607552	0.883127038	0	1.163892478	1.10890023	0.341656978	0.343051754	0.020289714	0.364504714	0.312471107	5.892671151	2.559360097	0	2007.753883	230248.6575	0.300264409	0.289677942	0.028185078	0.311491742	0.222305068	5.399768568	2.451847206	0	526.8007189	29645.78406	21	20.11764706	7.661073131	32	9
108	181	18.43908891	54.52691193	45364	238	250.6298343	99.33202871	459	91	-0.88991181	0.426209188	0	1.46E-06	7.56E-10	1.10733921	1.159739092	0.175242677	2.160881299	1.005292103	6.970377261	2.723819982	0	2.770809076	12.56285374	0.205945477	0.213482544	0.026188873	0.305404494	0.186966523	3.333544274	1.989108143	0	137.7392707	3215.474459	0.37	0.367462342	0.012420182	0.37	0.271401629	15.0391776	4.12691447	0	1777.443307	309256.6907	99	104.359116	42.3528755	192	16
109	249	31.95309062	84.76955262	41858	131	170.1544715	85.77968874	402	81	1.710929825	1.765028467	0	1.10E-05	6.46E-08	2.258425632	2.19682923	0.734144606	4.495170779	1.210539031	3.623519468	1.707090794	0	0.090985482	0.046850559	0.352406751	0.327898919	0.061930092	0.409509106	0.225138815	1.758962689	1.436395978	0	24.81376155	177.5468973	0.333434803	0.313466737	0.052158238	0.37	0.164791393	7.205409854	2.705738684	0	49.50785275	942.5339159	40	55.30081301	47.34545848	168	7
110	108	17.49285568	48.627417	14420	127	141.372549	48.18040476	269	82	1.453193556	1.232161763	0	1.79E-05	9.34E-08	3.320744463	3.30196519	0.147949246	3.68041651	2.707356611	0.596903128	1.347156551	0	1.416711654	2.271643975	0.40794904	0.403219853	0.015265955	0.421319392	0.352425991	2.246642192	1.702294228	0	273.7112117	7708.564443	0.247438899	0.243292132	0.011459865	0.25897188	0.207221562	3.964322268	2.039374404	0	667.410686	35163.06294	9.5	10.60784314	2.842799169	18	6
111	13	7.615773106	18.24264069	1299	106.5	108.25	16.40185457	143	86	-0.628099174	0.657842934	0	0.000376184	4.80E-06	3.096985278	3.063700138	0.081765117	3.142517957	2.926108392	-0.14893617	1.198204256	0	55.75354039	498.8150334	0.390179612	0.386679832	0.011610592	0.398447857	0.365866071	5.186540732	2.360956632	0	4029.660405	603935.6711	0.252245758	0.251073775	0.00154804	0.252245758	0.248749302	10.07818216	3.263758306	0	577131.9364	1430970402	10.5	10	2.121320344	13	7
112	129	16.2788206	46.28427125	28861	233	223.7286822	72.5238001	353	82	-1.096816354	-0.106667634	0	2.54E-06	-4.31E-10	3.802422216	3.742990384	0.334448209	5.484152923	2.960384611	2.937835965	1.987904765	0	0.38812833	0.480682809	0.411728586	0.410677082	0.011116176	0.425313638	0.354846996	-0.637716253	0.906000356	0	298.9047368	4681.958553	0.217248357	0.219924504	0.01939288	0.26904661	0.14374458	0.885855846	1.48536804	0	120.1001265	1955.011302	17	17.39534884	8.051595831	65	6
113	249	24.69817807	67.69848481	29925	119	120.6653226	19.46266295	178	81	-1.244209938	0.240611518	0	4.68E-05	7.71E-08	3.463945174	3.493333563	0.205303672	4.912015537	3.22393829	1.00772988	1.511390123	0	0.914835589	1.322486222	0.413547561	0.411629235	0.010500137	0.423855158	0.376260784	-0.327897266	1.015270291	0	453.4584795	9803.653864	0.234540543	0.235153407	0.013593411	0.255073318	0.152391018	4.495787715	2.280024072	0	282.2243741	10810.1373	8	8.794354839	3.792241707	43	5
114	12	6.708203932	17.07106781	1452	119.5	121	11.62612002	144	103	-0.723183391	0.363173474	0	0.000561835	4.84E-06	3.645334028	3.665608613	0.241120807	4.105238745	3.369143253	2.757800641	2.046999633	0	7.89495946	45.40907145	0.365477197	0.36604121	0.001332805	0.367806666	0.364452169	1.996432818	1.939685339	0	429528.5053	546033476.3	0.199814702	0.199521155	0.013103368	0.21520443	0.177113641	1.996432818	1.939685339	0	3331.24684	372942.1797	16.5	20	8.256310718	36	11
115	137	16.64331698	49.21320344	25170	179.5	185.0735294	58.9929747	315	88	-0.999718398	-0.123432199	0	4.47E-06	-1.17E-09	3.646848182	3.582782792	0.260914302	3.851174889	2.487448171	0.211176933	1.262995153	0	0.846097022	0.982951147	0.412576197	0.407512172	0.011098356	0.42152216	0.373304735	0.767899528	1.22564916	0	507.5145691	14013.25235	0.222690974	0.227308983	0.014891334	0.298565487	0.210952927	6.706373807	2.726162393	0	466.731483	27488.58392	13	13.65441176	3.636778383	26	8
116	22	9.486832981	23.07106781	2768	128.5	125.8181818	14.34204361	146	98	-1.469850015	0.103549351	0	0.000355114	6.93E-07	3.316696023	3.355690471	0.159709911	3.760508159	3.172232841	0.580346532	1.308894045	0	5.229949445	15.65491551	0.385881295	0.385074499	0.00679458	0.391090726	0.365127842	3.247548429	2.116009279	0	5750.181809	922656.2596	0.231451927	0.228812153	0.011647364	0.240639014	0.202808139	3.128703541	1.91235236	0	1899.843152	158359.6517	12	11.59090909	1.029522878	13	9
117	145	19.6468827	53.69848481	25479	167	175.7172414	54.04936485	326	80	-1.256910105	0.230802539	0	6.69E-06	4.00E-09	3.109897185	3.1119642	0.215530942	3.626666584	2.569746695	4.699013875	2.160367156	0	0.936491458	1.957867496	0.395369915	0.389393492	0.015210519	0.414036275	0.342412853	5.102437278	2.304029854	0	282.5514737	10942.95132	0.251725017	0.249702019	0.012914162	0.271492406	0.191497546	3.801164125	2.054513655	0	322.2396764	11884.40795	14	15.93793103	5.815817539	34	8
118	125	18.35755975	48.87005769	21405	156	171.24	53.68670599	279	81	0.510247233	0.979088369	0	6.59E-06	1.66E-08	3.654371402	3.691641163	0.148737877	4.205609245	3.467246652	0.971952059	1.374381099	0	2.33317728	4.898112794	0.417809546	0.414126474	0.006812135	0.419441142	0.392359152	6.816716549	2.689354025	0	3832.054662	637963.0407	0.225506538	0.223520087	0.009258971	0.232525652	0.193263615	4.281504011	2.207493934	0	1730.254298	158878.2414	12	12.224	4.073060766	25	6
119	149	21.58703314	54.627417	17699	120	120.4013605	21.39415009	171	80	-0.037758596	0.565524554	0	3.63E-05	1.24E-07	1.472448416	1.796169308	0.608564336	3.186883624	1.255605461	5.813637638	2.535021601	0	0.576329352	1.109143586	0.273849321	0.29610482	0.052686547	0.397338695	0.233520373	3.290798449	1.740883254	0	32.64479456	324.7061823	0.37	0.342556705	0.044245465	0.37	0.238871873	14.56774637	4.037973427	0	493.0888279	44213.12383	44	40.4829932	17.51164967	71	10
120	12	6.708203932	16.24264069	1553	130	129.4166667	11.83538715	147	105	-0.628099174	0.657842934	0	0.00069287	1.20E-05	1.220541072	1.232919976	0.088481131	1.472900773	1.129414538	1.996432818	1.939685339	0	40.96642557	508.5965287	0.226999018	0.225390072	0.009483617	0.23488312	0.210051097	2.937461787	2.150420776	0	9640.222153	2035419.873	0.37	0.364717166	0.017521179	0.37	0.306605988	14.75689883	4.075897696	0	3967.463287	1018574.149	54.5	53	6.284902545	61	40
121	21	7.280109889	19.3137085	3549	170	169	20.61668303	208	138	0.430575135	0.87677668	0	0.000212411	2.71E-06	4.731448032	4.612042681	0.318601574	5.028932608	3.885841119	3.862713641	2.073364028	0	2.184867772	6.695966888	0.403459244	0.387317569	0.029992905	0.408600521	0.305883116	1.189831565	1.591561789	0	287.7755565	7769.701917	0.165884592	0.167298859	0.011300194	0.200184389	0.156603192	1.718910523	1.671554387	0	1455.347848	92804.86089	61	59.0952381	11.12656522	73	21
122	12	7.810249676	17.65685425	1135	94	94.58333333	9.508402717	115	83	-0.75308642	0.786255967	0	0.001464844	4.41E-05	2.827013469	2.831390724	0.070506064	3.018222048	2.740803101	-0.921875	0.84375	0	23.09964128	93.67455514	0.380273783	0.380310796	0.005757522	0.386559642	0.372985829	4.693039857	2.348320103	0	24725.0766	9129852.57	0.265372406	0.26743484	0.009310523	0.280587822	0.24585061	-0.14893617	1.198204256	0	2163.891218	120610.1881	9	9.083333333	0.953793595	10	7
123	8	8.062257748	18.03553391	779	94.5	97.375	8.887315399	110	85	0.611570248	1.397916234	0	0.0044	0.000408	2.923966934	3.000078078	0.290087654	3.680410177	2.753337728	3.47265625	2.0859375	0	4.654067109	20.94354786	0.371248934	0.370212099	0.009649113	0.381885335	0.353412479	3.47265625	2.0859375	0	4933.986424	722933.2786	0.252608336	0.248058178	0.026865398	0.275932998	0.191036258	0.611570248	1.397916234	0	381.549304	10418.5468	10	11.125	3.099899192	19	8
124	109	16.2788206	46.04163056	18548	167	173.3457944	47.47239292	264	85	-0.514605275	0.330732526	0	5.48E-06	4.25E-09	3.774239507	3.700870993	0.235928204	4.024749374	3.004896457	0.9346489	1.274397385	0	0.797020207	0.906794486	0.42080994	0.417463533	0.01129245	0.430632051	0.379728231	2.381143388	1.714355505	0	604.4163617	25474.47278	0.218759763	0.225336141	0.015616259	0.256640966	0.187699964	5.865600231	2.398108452	0	491.9736631	26168.66702	11	11.36448598	2.488825581	23	7
125	89	17.4642492	43.21320344	11947	136	134.2359551	20.80731422	181	84	-0.28224618	0.56829565	0	5.34E-05	2.22E-07	3.453521722	3.343327121	0.352939599	4.441158935	2.480260248	5.664066062	2.388566719	0	0.516757526	0.887294098	0.405276201	0.400443952	0.013156599	0.414124105	0.358498723	-0.219841199	1.105194798	0	413.6843506	9299.133235	0.236370511	0.240521861	0.021638771	0.292025297	0.173923707	5.130259546	2.325269977	0	175.0420972	5385.017837	11	11.23595506	3.518881564	32	6
126	20	8.246211251	20.48528137	2667	137.5	133.35	20.38694435	168	99	-0.8125	0.419262746	0	0.000168032	9.13E-07	3.192237695	3.378566162	0.386865973	4.024619803	2.8251154	2.37037037	1.739163982	0	1.251033134	2.433569487	0.386734015	0.386399827	0.013053692	0.409132322	0.363479911	-1.333333333	0.456435465	0	575.7763343	6306.089016	0.237777942	0.230573058	0.027518169	0.256640966	0.187620927	1.752066116	1.820246761	0	923.6390137	51095.61964	13	15.65	6.505958807	32	9
127	55	12.16552506	32.55634919	8848	159	160.8727273	44.7486128	260	88	0.336405646	0.874596485	0	1.11E-05	3.24E-08	2.402160166	2.387508544	0.524727517	3.307872989	1.255462367	0.492846883	0.950599709	0	0.115754567	0.037437331	0.356428013	0.347861394	0.039522295	0.388341894	0.23349376	5.339492088	2.191904668	0	65.00464139	1148.783559	0.289609133	0.298411207	0.041442181	0.37	0.23171492	-0.043804083	1.000961783	0	64.22184697	515.1594648	22	36.6	26.72186711	98	10
128	83	16.4924225	42.97056275	8170	103	102.125	13.77622499	135	80	-0.626981994	0.019912533	0	0.000126033	2.82E-08	3.544523507	3.284893659	0.565768684	3.957804108	2.028057613	0.339792388	1.307424508	0	0.142658752	0.070447284	0.391010993	0.383988193	0.024448174	0.409704096	0.316165888	-0.742560554	0.843167967	0	121.4369501	1128.341017	0.222095986	0.238343062	0.034182756	0.310145059	0.189089944	0.695484604	1.138108794	0	66.95968099	623.5967498	9	11.0875	5.310823265	31	6
129	149	17.49285568	49.79898987	20928	143	140.4563758	23.35299105	204	91	-1.010561663	0.155512073	0	3.32E-05	2.98E-08	1.234960496	1.249717326	0.070502352	1.502362455	1.136842845	0.877283612	1.302751013	0	10.5115868	44.39804439	0.229680775	0.232425284	0.013112189	0.279412802	0.21143263	0.877283612	1.302751013	0	303.8960969	6901.589159	0.37	0.37	5.55E-17	0.37	0.37	15.05263158	4.12948321	0	19	342	60	58.4966443	9.775757003	85	38
130	54	13.03840481	37.55634919	8550	160	161.3207547	38.49027007	239	90	-0.424741801	0.097169965	0	1.04E-05	3.28E-09	1.238549132	1.263901947	0.186076559	1.75266742	1.048224075	4.574874082	2.217748827	0	4.369630545	20.25720095	0.230348198	0.235063372	0.034606944	0.325965092	0.194951109	4.574874082	2.217748827	0	126.3285641	3148.942264	0.37	0.37	1.11E-16	0.37	0.37	15.05263158	4.12948321	0	19	342	67	67.24528302	16.17347661	100	37
131	180	20.24845673	55.45584412	34237	188.5	190.2055556	52.32417088	288	83	-0.6171875	-0.524466495	0	2.82E-06	-2.48E-09	3.639191266	3.67658899	0.15027106	4.591508666	3.363115639	1.05370865	1.464818415	0	1.352424875	2.303846375	0.413752414	0.411179032	0.009767035	0.422979659	0.365566342	3.531878	2.108703975	0	689.5146591	38179.55588	0.225189333	0.222910021	0.011346196	0.240876286	0.164605749	0.669057684	1.360881234	0	295.208265	6902.604558	14	13.86111111	3.599018213	42	7
132	55	11.66190379	31.3137085	6908	126	125.6	18.01373214	158	82	-0.610284401	0.526934101	0	8.44E-05	4.09E-07	1.223894048	1.242740246	0.088184775	1.483147152	1.059718344	6.039539088	2.587852182	0	17.02749329	181.8300016	0.227622612	0.230486363	0.015293639	0.270072347	0.197088839	3.480650814	2.08815255	0	449.0179437	19868.16545	0.37	0.369112355	0.004738392	0.37	0.335828836	15.01722139	4.122741681	0	14471.16339	7176972.709	52	52.34545455	7.563592657	66	34
133	103	16.1245155	44.38477631	15483	142	150.3203883	39.72556673	254	83	1.14406867	1.157261201	0	2.14E-05	1.15E-07	1.503858676	1.587321427	0.242024528	2.11954944	1.347280228	4.583405402	2.267727472	0	2.125899257	7.02918351	0.279691073	0.287504889	0.032792486	0.356974415	0.250570255	3.195079135	1.89266083	0	102.99429	1978.301663	0.37	0.362263494	0.013786753	0.37	0.320915847	14.24695175	3.98199857	0	4230.514287	1095697.949	59	62.5631068	16.74924714	106	34
134	53	12.08304597	32.72792206	6797	129.5	130.7115385	17.13558661	169	89	-0.273931855	0.78241454	0	7.95E-05	5.55E-07	1.371878173	1.381294043	0.057330191	1.547631162	1.290881665	7.070085789	2.659926992	0	42.95127262	748.7447168	0.255145037	0.256402159	0.010048807	0.28783198	0.240081122	7.520507742	2.744941089	0	1365.01266	138432.4953	0.37	0.369352577	0.004623526	0.37	0.336333999	15.0388636	4.126871233	0	16098.0837	8429119.092	54	54.30769231	7.132100946	70	37
135	49	15.13274595	38.14213562	6584	118	134.3673469	45.17706384	254	80	4.147444332	1.922737527	0	3.44E-05	3.88E-07	1.563619215	1.662032381	0.309032566	2.754206268	1.337543005	1.654629488	1.56058631	0	0.71783584	0.949129561	0.286539766	0.28721939	0.025905614	0.35006982	0.248759304	0.332553074	1.279879943	0	148.4776891	2315.586628	0.37	0.349289104	0.03156712	0.37	0.243314831	13.50254117	3.836768342	0	373.1513147	27656.23406	47	52.18367347	22.67667458	106	13
136	52	13.41640786	33.79898987	5624	114	112.48	20.3825808	161	82	-0.557282487	0.74517834	0	0.000101266	7.59E-07	3.254203792	3.270477949	0.342610183	4.039796232	2.508180852	-0.055147788	0.695201056	0	0.242130165	0.082829258	0.383104415	0.377175988	0.020443907	0.394881803	0.299151139	6.736674662	2.649756498	0	388.4613824	20287.4631	0.234289501	0.231129898	0.018753762	0.259785567	0.18861045	-0.673012096	0.599940831	0	194.2400222	1624.113959	11	11.8	3.741657387	20	7
137	94	14.86606875	40.97056275	17993	180.5	191.4148936	69.70552186	338	91	-0.606789771	0.711521999	0	6.39E-06	1.15E-08	1.934438112	2.073989752	0.465184534	3.906381041	1.472801912	0.25502928	1.059091854	0	0.196523919	0.0922692	0.348056112	0.335859972	0.028230036	0.374264017	0.273915065	0.183386338	1.051410167	0	92.65238321	937.6852067	0.349040729	0.331425604	0.043289729	0.37	0.190604705	10.53917567	3.289036914	0	112.8263922	3941.71118	59.5	63.0212766	32.88890996	139	12
138	356	31.38470965	90.18376618	59624	153	167.9549296	58.80785803	330	81	-0.736000682	0.849081342	0	9.28E-06	2.40E-08	3.358609332	2.75732195	0.997389713	4.198716086	1.14964846	0.370312715	1.385516142	0	0.200878108	0.124741368	0.39725916	0.352913772	0.073782715	0.418292064	0.213814248	3.109755097	2.011720849	0	52.43152412	763.759175	0.243436754	0.277401531	0.06358171	0.37	0.187409721	2.097533604	1.786934265	0	81.60632306	1317.32912	18	29.32676056	23.55264381	105	7
139	34	10.44030651	26.48528137	4151	123	125.7878788	17.2446875	168	100	-0.010344259	0.939699801	0	0.000184886	2.36E-06	3.444815809	3.402706516	0.290847113	4.051427489	2.89255078	-0.248714338	0.641527793	0	0.527171629	0.245552025	0.388283757	0.384262994	0.015650594	0.399646778	0.335670673	3.245752031	1.868127386	0	576.817736	25880.00736	0.225219375	0.226061318	0.018335564	0.257453535	0.177749939	7.808834863	2.762115263	0	423.6742815	24087.40142	12	12.72727273	4.627144726	37	9
140	122	17.72004515	47.79898987	20429	165	170.2416667	45.71742845	267	83	-0.142991799	0.635277476	0	8.45E-06	1.56E-08	1.937365879	2.060303672	0.807147474	3.304443448	0.982192291	-0.853642751	0.717880422	0	0.107137734	0.025174787	0.306576831	0.306730903	0.072106695	0.399061298	0.182670367	1.072916667	1.163507628	0	14.23739814	62.50506049	0.313031331	0.316555656	0.053484135	0.37	0.233455331	10.59498675	3.307926252	0	217.3718457	10601.33987	40	42.83333333	23.44864365	91	14
141	78	16.55294536	43.21320344	13501	167.5	173.0897436	57.92306699	289	85	0.699449207	1.012577679	0	8.04E-06	2.31E-08	3.532088683	3.62116241	0.414699995	5.39719495	2.956833302	-1.093892526	0.727752646	0	0.197502567	0.063876764	0.388797232	0.392516441	0.010894969	0.407474454	0.355082261	4.244560236	2.216509282	0	840.467656	54007.12537	0.227389093	0.218228074	0.023286713	0.264447045	0.139497293	4.361532826	2.180257246	0	119.975464	2865.143618	17	19.52564103	10.34621739	50	7
142	11	7.280109889	17.65685425	1308	117	118.9090909	9.029794576	133	106	-0.637958698	0.538203335	0	0.001575803	3.37E-05	3.642157698	3.675118898	0.089898342	3.841870228	3.536423419	1.984377096	1.564700237	0	22.9426304	171.9475379	0.386085127	0.383561915	0.003148325	0.386085127	0.377304112	7.970400784	2.971292332	0	87782.72901	77278556.18	0.210889264	0.20774932	0.005057007	0.212254754	0.196953421	1.337737833	1.648337671	0	13378.12714	2550581.25	12	11.90909091	1.880741897	17	10
143	151	19.23538406	55.24873734	22021	146.5	148.7905405	35.42717185	227	85	-1.437834452	-0.052451984	0	9.82E-06	-1.61E-09	2.158475253	2.261642848	0.632476567	3.40821279	1.366742963	0.233067306	0.846895239	0	0.087372705	0.021872245	0.344529541	0.339839892	0.047061552	0.403973903	0.254189979	-0.170137542	0.695975441	0	16.71885732	47.57773925	0.317940693	0.311504928	0.04550624	0.37	0.22952391	3.671769082	1.910625475	0	59.44800353	875.7526802	40	39.90540541	24.48616207	95	9
144	6	5.830951895	13.65685425	628	105.5	104.6666667	11.8977122	123	86	1.90842872	1.70335351	0	0.00251603	0.00021497	1.461134822	1.46129469	0.0804578	1.577394626	1.333984682	-1.238095238	0.872871561	0	39.38221614	215.7250464	0.229670841	0.233024798	0.012828164	0.253493496	0.213789162	-1.238095238	0.872871561	0	1480.133667	49705.19131	0.319710286	0.317754994	0.017651	0.34403935	0.283649469	11.32967535	3.489711934	0	2467.823913	427819.7513	39.5	37.5	7.566372975	46	22
145	5	5.385164807	12.24264069	507	100	101.4	14.192956	122	83	-0.666666667	1.154700538	0	0.001972387	0.000101148	4.30735763	4.240030952	0.082881522	4.30735763	4.125809882	9.179487179	3.139888294	0	236.6534649	11430.98089	0.378347145	0.371968472	0.007812248	0.378347145	0.362400461	6.653689452	2.873019386	0	36964.68916	20418279.48	0.174746978	0.174524248	0.00044546	0.174746978	0.173633329	12.97505669	3.783071426	0	10159539.57	1.22505E+11	33	32.4	4.543126677	39	26
146	64	17.20465053	41.21320344	8373	126	132.9047619	33.32605363	201	84	-0.084893545	0.499125185	0	2.97E-05	8.06E-08	1.242023688	1.286275447	0.150154524	2.03510063	1.058260131	12.65620777	3.718803556	0	6.846850625	66.62535212	0.230994404	0.23730415	0.023511465	0.329658809	0.196817637	4.351918373	2.43958459	0	237.1642836	8910.248373	0.37	0.367670225	0.009099595	0.37	0.322261884	14.99641926	4.118848806	0	7271.479545	2553936.12	52	55.19047619	13.87799119	84	35
147	68	13	34.97056275	10850	160.5	159.5588235	33.83019116	245	96	-0.456042409	0.611351336	0	2.28E-05	6.64E-08	3.786127851	3.901281876	0.340681263	5.332850481	3.596941108	0.756009983	1.519623434	0	0.756142833	0.999175422	0.411690015	0.405358204	0.012106834	0.417295568	0.372335815	5.979950058	2.470839095	0	1247.050038	108810.3693	0.217479267	0.208261298	0.018844643	0.228705094	0.150516108	2.172149609	1.690834742	0	277.9025198	7833.212166	13	17.38235294	11.00672176	53	9
148	6	5.099019514	11.65685425	759	126.5	126.5	10.09537848	144	110	-1.238095238	0.872871561	0	0.002018454	7.92E-05	4.066386498	4.009779486	0.34697442	4.619980822	3.485285387	7.379469435	2.784086285	0	4.401179192	25.70610442	0.307821727	0.303883668	0.008805768	0.307821727	0.284193373	13.67761765	3.894815928	0	24081.07673	14554617.26	0.15059854	0.151775812	0.01256851	0.175707812	0.132552903	11.32967535	3.489711934	0	4832.613911	1172364.686	52.5	50.83333333	6.335525936	60	40
149	7	7.280109889	16.48528137	563	94.5	93.83333333	7.776388765	105	82	-1.238095238	0.872871561	0	0.004410838	0.000255701	1.974371483	1.986763407	0.051753677	2.085068346	1.936628175	1.90842872	1.70335351	0	156.3206284	3329.1183	0.298177673	0.297024481	0.013895363	0.311245931	0.274547722	2.149910767	1.919794536	0	3382.607511	377687.1113	0.292879806	0.297512243	0.013836133	0.315991221	0.281956351	1.90842872	1.70335351	0	2973.520774	276192.1019	20	22.66666667	7.78174502	35	14
150	9	6.32455532	14.89949494	993	111	110.3333333	8.069145625	123	100	-0.141090006	0.926295536	0	0.00324395	0.000171144	2.721670028	2.755817198	0.225921338	3.080922682	2.392593021	0.129646391	1.185039549	0	4.664177219	11.93700593	0.31566293	0.314172633	0.004244799	0.316988506	0.306305443	3.669037474	2.278498256	0	53978.89306	28574896.22	0.231706485	0.228297573	0.018418336	0.254692424	0.204688225	-0.162281421	1.314233042	0	1278.79753	60100.08203	17	16.66666667	1.56347192	20	15
151	19	8.602325267	21.07106781	2327	121	122.4736842	23.52684563	159	82	2.340237119	1.40112768	0	0.000177072	3.30E-06	1.776917516	1.805025557	0.244210583	2.504489017	1.590883208	9.2953859	3.086731968	0	5.505813288	39.87779525	0.294045875	0.297035316	0.005533554	0.311245931	0.291376733	12.47418586	3.674702768	0	19499.37456	10005832.75	0.329213752	0.332001359	0.034756724	0.367711268	0.2472377	2.119459394	1.824654503	0	232.6553047	6475.153702	49	44.84210526	16.40687647	66	13
152	33	9.848857802	25.89949494	4985	153	151.0606061	24.03525112	205	100	-0.696567493	0.675132584	0	5.42E-05	2.70E-07	3.488629643	3.322749532	0.487968222	3.910169237	1.760445008	6.794374847	2.516853897	0	0.399593751	0.635749515	0.388135741	0.375584206	0.030388771	0.397367581	0.246169065	5.58690504	2.51399595	0	165.9328048	5373.57055	0.225253592	0.228213177	0.024109869	0.295342669	0.187690607	-0.981418148	0.784388632	0	111.8032495	927.2843508	15	16.09090909	3.62953905	28	12
153	78	16.55294536	42.93502884	11675	144	149.6794872	39.51159959	241	90	-0.857950978	-0.212713842	0	1.12E-05	-7.99E-09	1.291114902	1.674203221	0.749883213	3.041832307	0.845439448	5.268019868	2.270806057	0	0.281975406	0.340014071	0.237422607	0.266824616	0.07950812	0.39401289	0.15723676	-0.177071901	0.988789409	0	20.27635773	90.27941229	0.37	0.33676857	0.045588722	0.37	0.240884775	13.74231823	3.885615232	0	382.1156523	29023.65042	59.5	51.91025641	29.07646237	101	8
154	46	12.64911064	34.93502884	5511	117.5	119.8043478	20.13284097	166	81	-0.453107596	0.092642409	0	5.26E-05	3.53E-08	2.820709076	2.793475009	0.35235205	3.254102462	2.054169658	3.137607721	1.831140084	0	0.76279284	1.219920364	0.379688051	0.374898577	0.016498159	0.394503948	0.329324913	1.509317844	1.658639383	0	467.661035	16774.4679	0.27081392	0.270061769	0.024846217	0.322307715	0.240884775	3.055984627	1.954808935	0	390.9202989	15109.03226	12	15.2173913	9.456796598	51	8
155	141	17	51.21320344	26246	184	188.8201439	56.48839593	292	87	0.032201798	0.175319119	0	3.03E-06	9.24E-10	1.155231962	1.179076845	0.074676021	1.690360467	1.10608468	2.888797258	2.01158735	0	9.475621178	58.67463961	0.21485268	0.218404543	0.010820638	0.252017096	0.205712156	1.547203861	1.626434614	0	833.7301485	39153.88562	0.37	0.368837393	0.007865368	0.37	0.292661668	15.04192994	4.127440186	0	2987.969195	674132.0295	77	78.72661871	23.97264801	122	22
156	17	8.94427191	21.89949494	1743	107	108.9375	17.59782923	155	80	-0.113573407	0.851253118	0	0.000211111	2.61E-06	2.945072864	2.994981549	0.256461205	3.440885445	2.604382673	1.525510204	1.059499923	0	1.25047002	1.481531383	0.352235934	0.349453874	0.011384494	0.36004436	0.324387854	2.042699595	1.773625207	0	2531.685048	225931.2824	0.240024971	0.233517231	0.017272855	0.247793513	0.200904219	7.659618972	2.813064849	0	1890.402471	231212.4196	13	13.5625	2.957379541	23	10
157	26	9.433981132	24.48528137	2879	114	115.16	16.40409705	154	82	1.605679211	1.321751414	0	0.000195988	3.63E-06	2.747578531	2.727246248	0.100231766	2.888123496	2.536952037	-1.123265953	0.281064694	0	5.64378961	3.768447927	0.378907218	0.375398282	0.006095261	0.382275212	0.361578166	3.597148585	2.006496367	0	6256.307262	992922.7979	0.274687739	0.274284833	0.012663508	0.297132917	0.250950261	1.89992433	1.770249104	0	1436.583741	96389.73882	12	12.44	2.192350337	18	9
158	311	32.38826948	80.42640687	65874	211	211.8135048	70.717753	352	85	-0.737258404	0.159705177	0	1.37E-06	2.57E-10	3.6317642	3.673147449	0.183405857	4.669985259	3.308594625	3.172955919	2.122432092	0	1.57568399	4.197952179	0.420256905	0.416945423	0.009565704	0.426219372	0.343077006	11.52849538	3.496351524	0	849.0877873	86505.55198	0.228578209	0.226420496	0.012623709	0.243405534	0.166147042	3.728134794	2.237755237	0	529.7952162	27288.18376	14	14.7170418	5.549282181	41	5
159	79	13	36.14213562	11174	136	141.443038	26.55433733	195	84	0.228672213	0.569115904	0	3.35E-05	1.11E-07	1.598992961	1.632944955	0.093941438	1.90953614	1.498602447	-1.206530655	0.555219744	0	6.014825979	8.190294192	0.297384365	0.302362227	0.015211589	0.32758488	0.278713508	2.087955341	1.643880408	0	537.9686476	20511.88951	0.37	0.368546158	0.005427697	0.37	0.339051253	14.91217143	4.103027609	0	15895.35183	8222609.331	57	58.89873418	11.16458567	81	35
160	68	15.26433752	40.79898987	8327	118	124.2835821	30.61840534	194	81	-0.970200322	0.434333854	0	3.93E-05	1.07E-07	1.722216921	1.785249088	0.194763565	2.379820488	1.573991426	1.932573745	1.686368455	0	1.856273974	4.264966097	0.308093003	0.31391549	0.016397046	0.352494803	0.292734522	4.681578228	2.379761761	0	686.8341636	42836.23727	0.367504052	0.352103528	0.02314901	0.37	0.290195607	11.75839228	3.518578339	0	765.7066217	74552.26269	49	49.88059701	15.48183566	81	14
161	17	8.062257748	20.24264069	1595	99.5	99.6875	9.251477922	119	84	-0.848771267	0.269241833	0	0.000586735	3.83E-06	2.326488253	2.38049118	0.119368944	2.604166252	2.245234852	-0.578150352	0.78241454	0	10.43027053	26.35604691	0.369336592	0.364750422	0.009699018	0.372504961	0.336773863	3.131381084	2.052403263	0	3255.434262	381220.3636	0.310574149	0.305553748	0.016518193	0.324688792	0.270384273	2.240644736	1.87509118	0	1091.478786	67615.35615	28.5	25.5	9.721111048	43	11
162	88	14.86606875	40.38477631	10313	117	118.5402299	15.17469506	156	87	-1.151595787	0.291272883	0	9.47E-05	2.68E-07	3.461078238	3.511815798	0.200153023	4.254493922	3.320972601	5.114096998	2.567815989	0	4.507362925	24.57240648	0.404941614	0.404151758	0.007191762	0.412528918	0.375109994	0.126172598	1.209411339	0	1205.046561	50591.75878	0.232146499	0.229747079	0.014437924	0.242771084	0.185080956	7.366599456	2.74485525	0	1045.263636	92759.45955	9	9.781609195	3.052887412	24	6
163	101	16.64331698	43.72792206	15273	148	151.2178218	32.13203083	234	87	-0.883722769	0.669114576	0	2.40E-05	7.89E-08	3.420491193	3.316831435	0.243630386	3.646057657	2.402467538	5.787453278	2.490294423	0	1.545320672	4.783861715	0.393253155	0.387478097	0.017126051	0.405718525	0.328377989	2.625860916	1.726638578	0	259.2518901	7207.494787	0.230421442	0.23320892	0.013074898	0.271923446	0.206974063	13.9272087	3.915040411	0	1260.895133	175289.0154	13	13.67326733	2.968844529	20	7
164	20	8.94427191	21.3137085	2261	112.5	113.05	15.10786219	138	85	-1.333333333	-1.10E-15	0	0.000213599	-3.43E-21	1.893520263	1.913205906	0.080724122	2.203719849	1.816978571	0.95	1.378858223	0	13.37177127	67.42221599	0.334102512	0.33367999	0.009158059	0.352494803	0.316972156	1.149659864	1.478711913	0	1664.211957	100391.4042	0.352775884	0.347408331	0.013273609	0.358260535	0.297908025	8.330448891	2.960746629	0	1180.532037	120093.0596	46.5	45.7	7.328710664	57	28
165	62	12.08304597	32.97056275	10915	176	176.0483871	30.04696722	236	125	1.082694824	1.122201751	0	2.53E-05	1.42E-07	3.712526042	3.938722728	0.484709294	5.410541243	3.506439034	2.190033856	1.855939541	0	0.63974392	0.949670779	0.412052902	0.409430678	0.016029922	0.43135499	0.333946537	1.244173106	1.379586186	0	181.940635	3385.660419	0.223066254	0.209899477	0.026292249	0.231388934	0.149630588	8.835807851	2.960853891	0	443.5114865	27655.03961	14	21.46774194	16.36845682	63	10
166	50	14.14213562	33.79898987	6165	123	123.3	19.21796035	173	85	-1.157894737	0.124705027	0	5.89E-05	5.63E-08	3.380068762	3.361434524	0.192413976	4.355623816	3.067958797	0.359595116	1.252091905	0	1.24963723	1.749089937	0.387793766	0.383367314	0.019688017	0.405718525	0.320260812	-0.679680568	0.827499964	0	176.365379	1938.152687	0.230970247	0.227354484	0.012306856	0.231211388	0.146279538	14.23801588	3.984991918	0	1680.201827	274454.0374	11	12.04	4.999839997	44	8
167	11	6.32455532	15.07106781	1512	133	137.4545455	16.33937596	165	114	-0.570588603	0.938626989	0	0.000695854	1.72E-05	3.565813404	3.676686886	0.606602709	5.57403188	3.325604605	4.842285867	2.522824773	0	1.20809581	3.349956397	0.357056707	0.345804103	0.014137918	0.357056707	0.31762606	7.970400784	2.971292332	0	4353.421562	853476.3044	0.199208895	0.190611117	0.022128885	0.200673979	0.12156674	12.57797803	3.705246708	0	1662.677057	251205.4088	22	25.36363636	9.068153338	48	17
168	63	11.70469991	32.38477631	9389	147	149.031746	22.42303822	197	105	-0.48431188	-0.167167906	0	2.65E-05	-2.28E-08	3.644692703	3.719858606	0.263293852	4.890814847	3.346394261	0.434528229	1.428242007	0	1.04478743	1.525259403	0.401656036	0.398707177	0.013012031	0.416550114	0.352079308	0.962536258	1.111813487	0	286.7778816	5399.461098	0.213861677	0.214435782	0.017775567	0.231487243	0.143215302	3.213914621	1.920974832	0	340.5204206	12070.81007	12	14.6031746	9.876281806	58	8
169	7	6.08276253	13.65685425	815	115	116.4285714	12.26909174	142	103	1.263773469	1.639450449	0	0.002294409	0.000180179	3.622065989	3.954010637	0.526110237	5.145398782	3.622065989	10.01664826	3.23911397	0	2.911000843	16.0875432	0.395870684	0.391690314	0.004968452	0.395870684	0.383574311	7.772059197	2.947957482	0	50075.32037	33033669.56	0.217433836	0.200294892	0.024407721	0.217433836	0.148306648	10.01664826	3.23911397	0	1413.624711	172158.0844	11	18.14285714	13.28187348	47	9
170	73	14.76482306	38.72792206	7798	109.5	108.3055556	13.30584551	137	80	3.029972968	1.540285238	0	0.000160068	3.12E-06	3.21794057	3.290553364	0.263094864	3.999901351	2.896766846	-0.783310043	0.50122203	0	0.528815421	0.192746419	0.398834512	0.399801953	0.008451773	0.413425249	0.377474787	-0.314678997	0.831955707	0	802.3896374	18909.41842	0.246562199	0.243027974	0.01693612	0.26287556	0.198368905	0.536779173	1.189263084	0	321.5400273	6856.942452	9	8.638888889	1.250617132	12	6
171	10	9.848857802	20.27817459	969	96.5	96.9	7.272551134	107	86	-2	5.02E-16	0	0.002267574	5.42E-20	2.206766994	2.174259781	0.081520534	2.255356673	1.942645594	10.16	3.219937888	0	51.13090347	1177.26083	0.333182218	0.327141642	0.011918198	0.334269195	0.294261506	10.16	3.219937888	0	3123.79893	562175.7422	0.301349184	0.299405459	0.005831176	0.301349184	0.28191193	14.61258222	4.050702353	0	40761.56909	33335476.9	22.5	22.1	3.3	25	13
172	218	21.9544984	62.04163056	32541	150.5	149.2706422	28.22753488	221	82	-1.420772514	-0.097318017	0	1.93E-05	-8.28E-09	3.57446653	3.597187413	0.16644489	3.955686024	3.172865247	-0.7123129	0.591847731	0	0.883010246	0.491087185	0.414654565	0.410462687	0.011326052	0.420594691	0.337921374	6.973953491	2.69215535	0	512.3934368	31225.21623	0.226823888	0.227352653	0.009349145	0.249344323	0.200587049	2.043824018	1.590923274	0	505.5521506	18084.15324	11	10.60091743	1.766507746	15	6
173	75	13	36.97056275	8230	109.5	111.2162162	14.34918801	141	80	0.558353815	0.736020924	0	0.000104239	7.83E-07	3.43629335	3.420212503	0.211252789	4.224502308	2.894303307	0.511678684	1.244511243	0	0.755877923	0.817855005	0.411091621	0.408244541	0.010185289	0.422579795	0.383596643	-0.728409961	0.823869653	0	711.8651113	15647.86422	0.239596525	0.238223129	0.013132535	0.265760834	0.180646433	0.689638727	1.488572749	0	330.8237571	8957.05206	8	8.351351351	2.627466319	25	6
174	56	11.70469991	32.72792206	8101	148.5	144.6607143	33.99909494	223	82	-0.168956302	0.503560666	0	2.09E-05	4.82E-08	1.179181625	1.191071625	0.039685324	1.358970704	1.136801754	7.992547176	2.844505638	0	64.75872376	1482.361821	0.219306893	0.220636334	0.005317745	0.231667259	0.211424988	8.602686473	2.964500451	0	8392.384455	2279184.993	0.37	0.368685326	0.006831247	0.37	0.333189124	15.00342528	4.120256881	0	13005.10783	6110760.032	61.5	60.26785714	14.22207925	93	34
175	109	19.72308292	51.21320344	15789	142	144.853211	39.36114269	236	81	0.209925049	0.197815024	0	1.03E-05	6.54E-09	3.20493316	3.281599886	0.302755682	3.98135268	2.806751257	-1.392039644	0.079522052	0	0.276902031	0.011587154	0.403188256	0.400834121	0.012148816	0.420408637	0.364479793	-0.832206177	0.639924908	0	234.0694083	2291.637923	0.247104295	0.244527205	0.017297335	0.270040483	0.205988679	5.417490404	2.234570125	0	299.9175899	11606.38291	11	11.33944954	2.609861972	18	7
176	25	11.18033989	26.72792206	1959	90	93.28571429	10.92460245	117	80	1.805570833	1.201082753	0	0.000627765	1.89E-05	1.27609897	1.292317887	0.026985295	1.346964424	1.257464255	1.859702792	1.823495937	0	413.0180069	15305.87915	0.237331802	0.240348234	0.005018787	0.250511522	0.233866075	1.859702792	1.823495937	0	11940.59114	2379268.975	0.37	0.37	0	0.37	0.37	15.05263158	4.12948321	0	19	342	37	38.66666667	4.693798678	49	33
177	175	22.47220505	61.24873734	17901	105	105.9230769	13.23211084	147	82	-0.805592919	0.182715469	0	0.000113193	2.20E-07	2.233514816	2.276880651	0.492604943	4.122660177	1.389336163	0.603277771	1.27086623	0	0.173862756	0.092131826	0.358496568	0.34956921	0.026700264	0.385408355	0.258391914	0.831337683	1.273036871	0	78.51692271	885.6984559	0.316753375	0.314858672	0.044104807	0.37	0.173978972	1.12043765	1.310714295	0	32.85753229	246.8655286	35	28.86982249	15.96429746	61	8
178	60	12.36931688	33.55634919	9373	154.5	156.2166667	40.55822632	241	91	0.05785124	0.700613305	0	1.63E-05	4.61E-08	2.396329799	2.353366442	0.44264716	3.281808413	1.642790629	0.627655144	0.802093751	0	0.202668493	0.073182036	0.338076499	0.338600146	0.021723793	0.367350746	0.290943298	1.046875	1.44375	0	304.5131723	7671.868013	0.280846989	0.294547855	0.046446695	0.369280704	0.214798971	1.458454068	1.326822633	0	52.61161884	506.3319922	23.5	34.43333333	20.96454679	92	11
179	271	26.07680962	74.56244584	46238	161.5	171.2518519	59.38190503	318	82	-1.302373121	0.213001797	0	5.42E-06	2.69E-09	3.408816909	3.422475131	0.288526132	3.946272218	2.554155087	-1.07872668	0.36286479	0	0.275340767	0.052426469	0.414180908	0.410038093	0.011695814	0.421972122	0.35924673	7.58316017	2.776731572	0	661.1040999	47199.63868	0.240085564	0.239660401	0.016249571	0.279818037	0.208418327	-0.822083452	0.717358572	0	130.6108802	1070.792515	11	12.07407407	3.437547855	21	5
180	378	29.83286778	83.59797975	63728	167	174.1202186	66.34783137	321	80	1.152459876	0.955874729	0	4.34E-06	8.66E-09	1.360693775	1.562703464	0.53717078	3.11158949	1.086223511	1.797839812	1.767907559	0	0.390979545	0.432205818	0.253064938	0.268091081	0.054477649	0.38496525	0.202018331	-0.271838019	0.911348723	0	19.68216257	79.57814506	0.37	0.353182072	0.03654371	0.37	0.234790251	14.96807898	4.113275148	0	608.3300841	61715.84837	70	68.45355191	34.00734051	134	7
181	32	10.44030651	25.3137085	4311	132	134.71875	29.95959193	193	88	6.585034014	2.431570777	0	2.98E-05	3.95E-07	1.431095551	1.556855014	0.354255761	2.508187599	1.203133135	2.539872576	1.725142115	0	0.949517782	1.596171424	0.264931299	0.262659316	0.029963522	0.33671318	0.22376145	1.7865509	1.671709327	0	160.4373732	3397.184075	0.37	0.344187049	0.041955805	0.37	0.231739342	13.50682919	3.841272363	0	380.8980086	28555.39387	55	51.21875	19.55079023	81	14
182	82	13.60147051	39.21320344	14374	175.5	175.2926829	41.26076735	273	99	-1.012225365	0.21576914	0	9.41E-06	6.23E-09	3.40238652	3.499053005	0.360424429	4.726633213	2.633042615	2.019267335	1.552046631	0	0.278093428	0.227609746	0.403073145	0.39924409	0.016892925	0.418013419	0.332843901	-0.291178888	1.032317628	0	209.0420903	3120.067235	0.23834606	0.228815003	0.019209883	0.253020676	0.16965322	-0.048073909	0.995055498	0	184.7956871	2499.683653	14	15.14634146	4.93647932	50	10
183	87	17.08800749	45.87005769	11263	130	134.0833333	34.82446059	223	80	-0.889869826	0.13855466	0	1.65E-05	9.31E-09	2.177776899	2.341210479	0.444094977	3.239771266	1.842126293	1.672213739	1.309070993	0	0.44285568	0.385794941	0.338769729	0.351872845	0.024413445	0.398976563	0.322264056	11.2579585	3.412101636	0	577.6046602	47366.13971	0.310788736	0.305391496	0.034487595	0.357573903	0.241946812	-0.091211535	0.751293575	0	44.35207172	221.9118742	35	38.04761905	23.96470856	93	6
184	54	11.70469991	32.14213562	6380	120	120.3773585	17.6712392	161	82	0.923322722	1.195720194	0	9.42E-05	1.09E-06	3.204398407	3.09393529	0.432073501	4.081492643	2.207591768	0.749297117	0.954012028	0	0.207931695	0.090455482	0.383527408	0.37575367	0.019568614	0.39469644	0.323070272	6.309352623	2.464910756	0	367.1492045	17340.63861	0.239210248	0.245095404	0.025665269	0.301029975	0.181168657	2.771765618	1.576054048	0	84.52241273	1224.697793	12	12.60377358	3.503850295	32	9
185	26	8.544003745	22.48528137	2637	100	101.4230769	10.73159633	122	81	-0.734935394	0.407794321	0	0.000320322	2.34E-06	1.198852949	1.190780165	0.025835468	1.220874123	1.107544554	4.67584045	2.323273734	0	295.3145542	11790.37611	0.222965411	0.221464016	0.004804939	0.227060959	0.205983667	4.67584045	2.323273734	0	8537.715764	1832790.904	0.37	0.37	1.11E-16	0.37	0.37	15.05263158	4.12948321	0	19	342	41.5	42.15384615	4.486666637	51	34
186	15	7.280109889	19.07106781	1461	105	104.3571429	8.804277717	117	88	-0.010059442	1.037037037	0	0.00196559	9.04E-05	3.110565785	3.080853581	0.097099798	3.1733207	2.875478041	9.130795763	3.020813116	0	41.63980556	811.6838363	0.361927322	0.361107815	0.008911092	0.369643939	0.341217684	6.245906426	2.586011102	0	5329.017004	1006007.096	0.231739342	0.2332489	0.003129514	0.24044716	0.231219802	11.78658093	3.553665429	0	96115.51595	105892887.2	11.5	11.57142857	1.178030179	14	10
187	15	7.211102551	18.24264069	2059	135	137.2666667	16.7986772	171	108	0.532231405	1.019656547	0	0.000307942	5.51E-06	3.781139247	4.085421437	0.738671954	6.5943804	3.573952413	8.617657355	3.004737715	0	0.50422092	1.075815653	0.404298573	0.39652464	0.017488462	0.407148225	0.336567878	8.185336716	3.010496718	0	1280.270718	137908.4498	0.210057516	0.198657861	0.031266002	0.226638624	0.101538049	3.336625514	1.975820921	0	191.691406	5243.865499	12	20.6	17.22711042	57	8
188	18	11.40175425	25.48528137	1574	98.5	98.375	8.759815923	113	81	-0.578150352	0.78241454	0	0.001312256	3.72E-05	2.915215623	2.866999563	0.14280113	2.965384999	2.42763376	8.489746094	2.96484375	0	13.83238768	152.5272848	0.351087092	0.346945881	0.017188473	0.359489709	0.294298836	7.659618972	2.813064849	0	977.9757181	86034.34406	0.241176796	0.240754663	0.000878738	0.241176796	0.238925424	13.25745593	3.827558	0	2546277.294	15551787962	12	12.0625	1.390537216	15	10
189	59	13	33.55634919	6100	104.5	105.1724138	11.99588713	130	82	1.834364269	1.256819541	0	0.00015431	2.41E-06	1.556639268	1.557992007	0.037776449	1.739891595	1.506131432	7.196857382	2.78507646	0	90.06549237	2380.536057	0.289507328	0.289316755	0.005538276	0.298562135	0.280113765	5.868359526	2.476327365	0	7892.311907	1736258.63	0.37	0.369493226	0.003724579	0.37	0.341383623	15.04161267	4.127389823	0	22374.28409	13813356.21	43.5	43.65517241	5.087346453	54	34
190	116	15.8113883	44.38477631	26190	225	227.7391304	74.67961563	375	90	0.027115896	0.254113653	0	2.08E-06	7.63E-10	3.597612441	3.658517316	0.506285912	5.549455508	2.833437967	-1.246823137	0.620783392	0	0.158624343	0.039218849	0.410139467	0.403265326	0.015574306	0.421451997	0.365702123	0.274159655	0.992910986	0	251.9223179	3970.180771	0.227557024	0.222744431	0.025682487	0.256769785	0.134507374	1.232356689	1.471335659	0	104.1790048	1564.523413	18	20.44347826	10.53292255	66	8
191	33	8.94427191	23.89949494	3950	124	119.6969697	14.88640797	145	91	0.306404199	1.09139977	0	0.000368758	7.73E-06	3.692053338	3.761889409	0.221634273	4.343712506	3.575494106	3.729555599	2.046243392	0	4.871758802	22.00320564	0.410682781	0.405529357	0.012259342	0.41741724	0.374093907	3.960912939	1.988211916	0	1179.57516	80547.32097	0.222732955	0.215324809	0.015553812	0.224922323	0.176192369	12.46287474	3.647946902	0	2649.317949	497450.2244	9	12.18181818	9.006578557	39	6
192	127	17.72004515	49.21320344	22999	181	183.992	67.10093841	309	83	0.83754581	0.988325198	0	2.95E-06	5.01E-09	3.470550678	3.142854014	0.655455811	4.169424557	1.81263502	0.498440578	1.301269547	0	0.184298846	0.102955888	0.394026007	0.38114881	0.032529322	0.414432245	0.322264056	6.843869995	2.545505584	0	179.2683297	6109.834018	0.2301875	0.249965885	0.043507081	0.35369722	0.18497723	4.056136547	2.149100606	0	70.85397173	1281.749174	18	21.064	9.717402122	52	10
193	154	18.02775638	52.87005769	29082	186.5	191.3289474	59.516448	311	80	-1.347240249	-0.278505261	0	2.64E-06	-1.20E-09	3.532259224	3.559370677	0.199540132	4.23689186	2.694735963	2.408303233	1.738700885	0	0.825086471	1.303088986	0.413355517	0.410268408	0.01055846	0.4203168	0.34022711	3.151651947	2.064364186	0	488.6457566	22298.59571	0.234112204	0.229949615	0.012464158	0.25117872	0.18615409	4.030663677	2.008215801	0	398.1639957	15955.24064	14	14.00657895	4.169905828	30	6
194	23	9.848857802	23.3137085	1997	96	95.0952381	7.380184292	108	80	-0.689097437	0.367877927	0	0.000864802	9.36E-06	3.331195074	3.305875635	0.088404115	3.400912026	3.064730357	1.665150092	1.466511852	0	14.02460146	77.02316676	0.3802673	0.37455414	0.016347576	0.388225728	0.338088531	5.319403138	2.45540048	0	1424.372056	131995.0071	0.227101007	0.225372542	0.00691921	0.230454443	0.204735657	2.53542058	2.016605905	0	6647.192981	1092895.067	9	9.666666667	1.727462585	13	7
195	182	21.84032967	57.11269837	26442	137.5	145.2857143	37.81295368	233	81	-0.665536247	0.324535963	0	1.06E-05	1.11E-08	1.025038172	1.052132573	0.095817632	1.30053014	0.940251774	0.517458372	1.368240904	0	10.79099265	48.50144356	0.190638942	0.19567802	0.017820382	0.241875567	0.174870174	0.517458372	1.368240904	0	311.9738826	7539.454534	0.37	0.37	5.55E-17	0.37	0.37	15.05263158	4.12948321	0	19	342	57	60.52197802	15.88098111	97	34
196	116	15.8113883	44.28427125	25260	212	217.7586207	69.1910923	331	100	-0.252406348	0.224868735	0	2.76E-06	1.03E-09	1.041323013	1.063708052	0.069494349	1.249506098	0.961131337	1.765929235	1.496542986	0	10.03037533	47.54063438	0.193667633	0.197830854	0.012924718	0.232385999	0.178753402	1.765929235	1.496542986	0	289.983993	7390.098625	0.37	0.37	5.55E-17	0.37	0.37	15.05263158	4.12948321	0	19	342	88.5	90.94827586	29.09462707	139	41
197	6	5.385164807	12.24264069	657	107	109.5	11.4854981	130	95	1.90842872	1.70335351	0	0.002811791	0.000253968	1.245835662	1.242137442	0.005230072	1.245835662	1.234741003	8.829126917	3.172501583	0	82143.08049	74689289.08	0.231703363	0.23101556	0.000972701	0.231703363	0.229639953	8.829126917	3.172501583	0	2374804.3	11610303897	0.37	0.37	5.55E-17	0.37	0.37	15.05263158	4.12948321	0	19	342	44.5	45.33333333	4.955356249	54	39
198	192	20.1246118	56.87005769	43424	245	229.7566138	77.97275349	351	82	0.258040179	0.746968992	0	2.82E-06	3.54E-09	3.578846838	3.337201375	0.548859952	4.124797044	1.751203758	5.717632248	2.527830928	0	0.244765032	0.306106169	0.40047388	0.389625813	0.025857386	0.412952015	0.297470193	8.455976835	2.934415492	0	178.5539269	7001.252099	0.225685114	0.237504484	0.03256629	0.337937914	0.183635365	3.186480972	2.057077022	0	74.05015172	1310.809204	21	21.96296296	8.040486422	66	9
199	221	21.63330765	59.79898987	39249	180	177.5972851	49.26432347	279	86	-0.138618102	-0.613084353	0	3.46E-06	-3.95E-09	3.519248634	3.545914289	0.211634474	4.183996984	2.995388727	-0.629311485	0.813240512	0	0.679675397	0.455691921	0.412396422	0.411825466	0.009124189	0.422922476	0.378258906	3.193551846	1.842341941	0	880.0087878	48095.09118	0.234216878	0.231846812	0.014122544	0.260363048	0.184918767	-0.288465623	1.041663663	0	238.4897874	3836.473428	13	12.47963801	3.105358361	25	6
200	36	10.19803903	25.55634919	5039	140	139.9722222	22.01071218	178	97	-0.740400216	-0.34606797	0	4.05E-05	-8.91E-08	3.450165986	3.430983375	0.102414047	3.692545778	3.241066289	3.643297906	1.899089508	0	7.056102092	35.59530497	0.382344552	0.381440285	0.013623258	0.393641262	0.329422058	1.277821861	1.677373794	0	850.1655147	41580.05704	0.222205459	0.221381846	0.0104729	0.236392464	0.187050552	2.046554284	1.778601141	0	1085.167588	63580.47778	14	13.63888889	2.636841311	26	10
201	39	10.44030651	26.72792206	5571	141	142.8461538	20.77910497	187	106	-1.203656742	0.19020162	0	8.21E-05	1.41E-07	3.743537863	3.876481846	0.445753666	4.9673983	3.319258965	5.572735807	2.350915707	0	0.914660298	2.056490939	0.405722932	0.399891607	0.013094713	0.412386983	0.362707886	-0.430243811	1.077118431	0	782.9301121	23596.51968	0.205172957	0.208076374	0.025646818	0.233056214	0.149923392	10.76615815	3.340981704	0	667.7301431	57646.84856	12	20.20512821	11.6952313	53	10
202	67	12.52996409	35.93502884	11440	163	170.7462687	48.64134452	283	95	-0.089725414	0.280497618	0	9.90E-06	8.74E-09	3.686211448	3.628749047	0.150441932	3.768019083	3.212722811	4.580784401	2.30088648	0	7.6946924	49.11137428	0.412683915	0.411810433	0.008532181	0.421121425	0.385010595	4.459040307	2.129785141	0	1587.222859	134676.7592	0.222343475	0.226102745	0.009117144	0.25138842	0.206363384	3.629275928	2.213370907	0	1631.916538	145915.3942	12	12.01492537	3.174020179	19	6
203	90	14.56021978	39.45584412	17440	190.5	193.7777778	60.92596195	324	91	-0.56490762	-0.170007018	0	4.14E-06	-1.43E-09	1.216072199	1.436074911	0.447126588	2.746202084	1.042451194	6.347524581	2.617326228	0	0.893995848	2.21238706	0.224575656	0.250556904	0.052414253	0.374950579	0.193877455	1.513238466	1.661867911	0	50.53118805	596.9469888	0.37	0.355077714	0.02743527	0.37	0.271173204	14.50336777	4.025577296	0	956.8887113	119157.2075	79.5	76.76666667	31.69263847	136	9
204	141	17.08800749	50.28427125	30864	208	222.0431655	91.41004703	442	83	-0.332248001	0.635647619	0	2.87E-06	3.09E-09	3.591380511	3.605626916	0.152807657	4.459205331	3.356623352	1.876105618	1.656160994	0	1.845132277	4.150914719	0.413783519	0.412139858	0.008174605	0.422295397	0.380990504	-0.900529964	0.680258611	0	564.8378157	9131.869475	0.23237551	0.227857857	0.011379868	0.239101704	0.169975695	2.717116131	1.926097555	0	494.5541231	21183.56356	15	16.07194245	6.915356998	45	6
205	71	15.29705854	39.55634919	7885	110	111.056338	12.86318836	137	82	2.584443231	1.472819468	0	0.000108794	1.67E-06	2.197675511	2.201092581	0.353851859	3.024016758	1.73821578	1.661985989	1.209205758	0	0.386239579	0.290258783	0.338594124	0.342886322	0.022582399	0.37795311	0.297333787	0.529406792	0.95350809	0	93.36508227	860.2033081	0.305989485	0.314865024	0.032175829	0.369711149	0.240471586	-0.822775991	0.657196979	0	46.30688633	207.0922891	30	30.6056338	12.44308606	55	10
206	51	11.18033989	31.3137085	6123	121	120.0588235	17.81760725	149	82	-0.48793237	0.537561427	0	0.000100977	5.45E-07	3.238997158	3.256163725	0.254219591	3.733537667	2.722660208	-1.073311711	0.159427551	0	0.473683604	0.051975168	0.3946551	0.392905175	0.010779327	0.408041681	0.369137107	-0.154738194	0.875792281	0	685.5848578	15721.4623	0.248436265	0.241603955	0.020714653	0.271412638	0.199145471	-0.732471271	0.811653946	0	225.1941273	2742.878027	10	10.2745098	1.253675872	14	7
207	203	24.69817807	65.35533906	38357	171.5	189.8861386	70.37102454	383	86	-0.728740609	0.625513497	0	4.89E-06	6.76E-09	3.56950924	3.45353138	0.34509842	4.328724762	2.696719762	4.987539158	2.182778451	0	0.408873769	0.570681155	0.403399726	0.401061039	0.017998954	0.423052648	0.346436753	2.816687988	1.732061082	0	200.8856975	4931.587348	0.23054285	0.232657769	0.017329475	0.270155089	0.180782897	2.04224947	1.590331076	0	171.5649381	3573.800886	15	15.24257426	4.624040634	34	7
208	35	12.20655562	29.3137085	2990	92	93.4375	8.98936003	108	80	-1.081018519	0.284722222	0	0.000717474	5.47E-06	3.241742848	3.225760455	0.072525221	3.396932126	3.09887145	4.415428062	2.084270089	0	20.40180778	192.0688665	0.378894951	0.380035234	0.011680164	0.39328441	0.34416724	0.624415271	1.33131676	0	913.2138034	36740.08024	0.23858303	0.234508019	0.008995808	0.241379329	0.201563924	9.410900289	3.121757296	0	2818.926684	467223.6378	9	8.9375	1.390537216	14	7
209	47	12.16552506	31.79898987	6043	129	128.5744681	19.24505428	172	80	-0.109256478	0.707731484	0	7.97E-05	5.04E-07	2.711393355	2.7188445	0.18801154	3.033976952	2.265755781	-0.869756666	0.346031674	0	0.898232233	0.294576981	0.363683068	0.356617366	0.021514905	0.379882618	0.262921212	0.452847084	1.378854296	0	179.0592096	3303.797128	0.259564808	0.261352688	0.012390998	0.27719654	0.230856801	0.167479219	1.007152814	0	693.7851675	18404.87561	15	14.78723404	1.63650081	20	11
210	58	13.34166406	34.14213562	5361	101	101.1509434	13.56521109	135	81	-1.188230093	0.187810109	0	0.000167378	4.07E-07	3.520837433	3.485602565	0.42137247	4.436183924	2.828505796	-0.740740604	0.607652462	0	0.304536111	0.102120623	0.396088641	0.397476424	0.006232743	0.405900001	0.381174075	0.450512817	1.2052257	0	2848.005379	183180.6484	0.223808492	0.230382215	0.029264605	0.278520832	0.170940101	2.969804353	1.655849075	0	81.54343539	1219.282263	8	10.20754717	5.436975056	32	6
211	22	9.433981132	22.48528137	2270	104	108.0952381	17.81627069	139	80	-0.76920196	-0.057623488	0	0.000116603	-7.26E-08	3.365527701	3.409119922	0.296565397	3.983436047	2.991547773	0.314834077	0.978037168	0	1.150102227	1.20631305	0.395990359	0.390978828	0.00949899	0.400082042	0.364491786	6.498925744	2.600306098	0	3327.96361	499220.4042	0.224155659	0.229940929	0.02131468	0.263341203	0.193475211	1.143528023	1.448143424	0	380.4640712	10746.87142	10	10.42857143	4.271404682	23	6
212	74	12.64911064	34.97056275	11828	155	159.8378378	28.16890514	234	100	-1.027551911	0.193655721	0	2.73E-05	2.76E-08	3.563426625	3.624616824	0.202539257	4.615935755	3.426009287	5.053686526	2.364471681	0	2.100184286	7.196481675	0.402677324	0.400894464	0.010025813	0.413462384	0.357730603	0.946397738	1.361113619	0	505.8609036	15486.0641	0.225577031	0.220767147	0.013884353	0.233074343	0.160809603	5.599758725	2.388566513	0	537.2642718	29745.36351	13	14.01351351	5.624495757	47	9
213	21	8.544003745	21.3137085	2694	127	128.2857143	19.21344484	168	98	-0.689097437	0.367877927	0	0.000138368	5.99E-07	3.655851168	3.866291024	0.655014132	5.838159912	3.499939958	4.867399594	2.384455297	0	0.870568852	1.936840561	0.395251799	0.387179068	0.0174658	0.400054015	0.339159001	4.251413059	2.122678115	0	745.4210475	43200.28572	0.215087659	0.204396663	0.030994535	0.227398808	0.115573298	1.214994202	1.558773456	0	221.0463454	5122.807187	12	17.42857143	14.06302626	60	8
214	85	14.76482306	39.97056275	12227	145.5	145.5595238	27.47611568	196	81	-0.519077935	0.633145333	0	2.94E-05	1.01E-07	3.427827524	3.34394935	0.406026922	4.010167742	1.863599247	1.146241679	1.524585541	0	0.307083512	0.259439766	0.397959788	0.393439478	0.029205015	0.417903163	0.290311278	5.017724899	2.368659396	0	176.0606806	5533.452418	0.237533533	0.236126827	0.01863214	0.309914235	0.204878855	2.184354527	1.670164564	0	157.0303312	3286.507176	12	12.14285714	2.483962163	27	9
215	11	6.32455532	15.07106781	1404	132	127.6363636	15.21525985	145	94	-0.469585843	0.819255671	0	0.000568758	1.11E-05	3.297763905	3.419022728	0.589996774	4.996769168	2.724815892	-0.570588603	0.938626989	0	0.350638786	0.194887044	0.36620041	0.363987718	0.007181253	0.368539873	0.342971818	2.897956233	2.027664287	0	6308.408174	1015957.945	0.220831479	0.217585436	0.034055043	0.267369465	0.136552386	-0.734723692	0.988913581	0	125.0793155	1383.364368	14	19.18181818	12.70517562	54	10
216	118	19.84943324	51.97056275	16703	139.5	141.5508475	35.42061964	220	83	-0.532018935	0.075464784	0	1.16E-05	2.99E-09	1.584365228	2.039646755	0.666749849	3.447671463	1.382697027	7.990802451	2.959955331	0	0.509249913	1.075676305	0.288905772	0.318074382	0.045284819	0.396354821	0.257157153	0.846875501	1.287151641	0	46.39141484	406.7112088	0.369095298	0.32723486	0.052692959	0.37	0.226098605	13.73663615	3.876993697	0	238.7380301	14301.36543	42	40.6440678	20.49287823	85	11
217	37	9.848857802	26.14213562	4666	126	126.1081081	13.48028347	158	94	-0.591094508	0.8837543	0	0.000294431	4.46E-06	3.368698212	3.407465076	0.156785885	3.890697403	3.304015591	4.890214826	2.573119954	0	16.83136165	177.6801491	0.405667025	0.402745263	0.00954714	0.409669122	0.369850157	10.45979574	3.286700687	0	2935.108945	522632.5982	0.23962109	0.235769402	0.014075729	0.245666431	0.189116097	2.399852746	1.987751304	0	1071.498674	69718.73585	9	10.40540541	3.686787655	27	8
218	10	6.32455532	15.07106781	954	94	95.4	7.592101158	111	86	-0.448979592	0.724417933	0	0.00224	7.68E-05	1.602984357	1.582921601	0.070333673	1.652925966	1.436948971	0.823529412	1.53127382	0	72.88932526	952.9031276	0.298126694	0.294395377	0.013080817	0.307414948	0.267247053	0.823529412	1.53127382	0	2107.272847	148126.9273	0.37	0.37	0	0.37	0.37	15.05263158	4.12948321	0	19	342	39	39.5	3.201562119	46	36
219	78	13.41640786	36.72792206	14273	186	182.9871795	39.67609032	267	86	-1.158118307	0.384899935	0	1.54E-05	2.33E-08	3.56876533	3.591485093	0.113660019	3.989416161	3.404229804	5.208955425	2.390089095	0	8.253722168	56.67465161	0.409319701	0.409116405	0.008402961	0.417884487	0.383292945	4.507114002	2.194626725	0	1867.592415	177126.612	0.23036228	0.226858267	0.008693622	0.234435715	0.195021645	9.352700562	3.106914644	0	2450.032052	376779.2444	13.5	13.41025641	2.289529665	21	8
220	7	5.385164807	13.07106781	767	109	109.5714286	14.74407525	136	90	4.279201917	2.310020632	0	0.002420817	0.000275143	1.329601044	1.329601044	0	1.329601044	1.329601044	15.05263158	4.12948321	0	19	342	0.24728224	0.24728224	2.78E-17	0.24728224	0.24728224	15.05263158	4.12948321	0	19	342	0.37	0.37	5.55E-17	0.37	0.37	15.05263158	4.12948321	0	19	342	45	45.42857143	6.34388666	57	37
221	29	9.486832981	24.14213562	3969	138	136.862069	16.298348	165	96	0.761345147	1.08210848	0	0.000174575	2.50E-06	3.66626984	3.759309441	0.279868918	4.705370699	3.407514896	8.024467623	2.778786794	0	1.397001626	4.588287192	0.413544891	0.410152084	0.010530244	0.421009451	0.372015187	0.665530203	1.509522689	0	1138.813233	58012.0754	0.224382886	0.218276924	0.016912629	0.232802993	0.1572885	0.530138949	1.413663237	0	429.3383974	12576.08779	10	12.10344828	8.159381432	53	8
222	7	7.810249676	17.03553391	449	87	89.8	6.144916598	98	82	-0.666666667	1.154700538	0	0.01171875	0.001464844	2.021311862	2.108542164	0.372266521	2.67657771	1.701941355	-0.666666667	1.154700538	0	3.1581739	6.480722542	0.292457951	0.292259772	0.006362377	0.302472696	0.282386849	3.285444234	2.067728053	0	11401.90772	2517443.328	0.27793375	0.28367008	0.045949996	0.34186055	0.224820787	-0.666666667	1.154700538	0	219.005182	3742.406467	16	23.4	9.49947367	36	15
223	19	8.94427191	20.72792206	2109	113	111	12.75270869	136	88	-0.466760883	0.750575072	0	0.000455669	7.30E-06	2.5992922	2.584482836	0.65823247	3.521917864	1.495355179	1.461793906	1.219347811	0	0.282609488	0.183192508	0.346212072	0.328531765	0.027443994	0.362235277	0.278109573	1.853787071	1.634507044	0	304.9108201	8702.54045	0.260546221	0.266407241	0.053681324	0.37	0.192420085	2.255484352	1.511953592	0	57.88826375	665.9233558	15	21.94736842	10.5554859	43	13
224	7	6.32455532	14.65685425	598	94	99.66666667	12.20200348	119	89	7.379469435	2.784086285	0	0.006296296	0.001390947	1.330843882	1.317358568	0.074465091	1.417263535	1.216234938	-1.238095238	0.872871561	0	57.73791547	382.94993	0.247513386	0.242329178	0.017838106	0.263585911	0.212023343	-1.238095238	0.872871561	0	877.6224181	22694.04473	0.37	0.365658609	0.009707646	0.37	0.343951654	13.67761765	3.894815928	0	19814.47382	10863274.49	39	41.33333333	4.955356249	49	37
225	113	18.86796226	47.83452378	11454	103	105.0825688	13.66917676	146	80	-0.904479083	0.346806576	0	0.000100843	3.51E-07	2.515788869	2.516864593	0.360242748	3.357503562	1.72391628	0.629758435	1.132632535	0	0.160822692	0.073048285	0.361591349	0.36055296	0.018835674	0.388521442	0.314649114	-1.256553916	0.266308219	0	105.7899055	289.7683273	0.28979291	0.289106756	0.02950842	0.363111904	0.222731102	3.991007661	2.21018689	0	98.31460103	2154.547287	13	18.03669725	10.51336118	49	9
226	147	21.58703314	54.90559159	24741	166.5	169.4589041	56.71318451	303	81	-0.238702701	-0.091976068	0	5.03E-06	-1.04E-09	3.495645103	3.452989922	0.131575615	3.715775231	3.007437567	0.779236127	1.315396192	0	2.577245919	5.442398912	0.405678375	0.402574388	0.008344064	0.415162031	0.375589667	6.393048051	2.415145315	0	1003.107869	76729.91592	0.22938474	0.232225717	0.008616457	0.260093289	0.201091792	3.104969444	1.919138162	0	617.8040181	29470.14918	13	13.10273973	3.849443034	22	7
227	172	18.97366596	53.69848481	36164	214.5	212.7294118	62.55263915	365	85	-0.988269895	0.203223007	0	4.53E-06	1.96E-09	3.649636694	3.655364279	0.153909151	4.291403657	3.373041836	3.879979199	2.022115106	0	2.14901779	6.370388071	0.414657693	0.413097607	0.010376493	0.428033062	0.381004454	-1.347325569	0.255842443	0	336.995121	1582.734299	0.224695822	0.225244753	0.011265452	0.243059635	0.188331457	5.324450293	2.457344624	0	780.2634035	53558.44062	15	15.31176471	3.704112556	26	7
228	61	13.34166406	34.72792206	5416	97	98.47272727	10.94922919	134	80	-0.005395723	0.884323222	0	0.000271514	3.96E-06	3.648200395	3.665014705	0.146102436	4.319480442	3.237153691	3.591972245	2.225686524	0	3.61075587	15.27077876	0.39574789	0.39620112	0.006926888	0.404874125	0.377372715	1.916507885	1.755414832	0	2969.984327	284126.0147	0.217408584	0.215426387	0.009642519	0.243022321	0.173807747	8.001285089	2.93739282	0	1200.339091	122156.8862	8	9	4.112066501	33	6
229	71	12.64911064	34.97056275	10481	147	147.6197183	31.10154482	209	89	-0.955206224	0.393652871	0	1.95E-05	3.40E-08	1.372538894	1.398220577	0.098149489	1.798551222	1.285711136	-0.406487865	1.045980006	0	5.807024973	14.63706237	0.25526792	0.259686621	0.017344094	0.315801728	0.239119495	-0.308926525	1.045774486	0	234.0942211	3745.623155	0.37	0.369569695	0.002554426	0.37	0.3493187	15.01555624	4.122472622	0	40600.29765	33724972.67	61	61.47887324	13.10290706	87	37
230	49	11.18033989	30.72792206	7456	155	152.1632653	29.83310511	224	91	4.82888473	2.035907743	0	5.60E-05	8.54E-07	0.888310638	0.89196763	0.062284055	0.982572593	0.707996109	6.734327993	2.604817456	0	38.77541056	628.9438877	0.165210042	0.165890178	0.011583731	0.182741096	0.131674734	6.734327993	2.604817456	0	1121.019704	97768.09715	0.37	0.37	5.55E-17	0.37	0.37	15.05263158	4.12948321	0	19	342	65	63.44897959	12.56340852	94	38
231	87	13.92838828	39.21320344	15822	177	181.862069	43.48369292	273	83	-0.510590195	0.523447263	0	9.99E-06	1.65E-08	3.673026811	3.688969376	0.118906718	4.123000667	3.480724304	1.435747314	1.627837291	0	3.462449787	10.487844	0.408126799	0.403589178	0.00989616	0.414059115	0.365201007	0.086737596	1.175099432	0	587.2790762	16724.04811	0.222499317	0.217945934	0.010124046	0.226639391	0.186951854	3.02437395	2.036814823	0	1769.091784	151557.3822	14	15.02298851	3.936206855	28	7
232	37	9.848857802	26.72792206	4975	138	134.4594595	15.40550024	159	105	0.260563965	0.76316211	0	0.000153056	1.45E-06	3.39318405	3.401711385	0.113462893	3.740419617	3.168022635	2.852470385	1.604552564	0	3.234962821	9.335936505	0.393130335	0.3902355	0.013079827	0.405292653	0.362301504	1.418777604	1.489065695	0	1000.300742	47109.63558	0.230493819	0.228486527	0.010973652	0.241987275	0.205362093	1.517666765	1.764042493	0	2336.659856	199251.816	12	11.86486486	1.509647572	15	9
233	9	5.830951895	14.82842712	992	112	110.2222222	9.495938053	124	95	-0.141090006	0.926295536	0	0.002040487	8.54E-05	1.02547209	1.006839609	0.031573882	1.02547209	0.948270728	10.99476856	3.450478822	0	1530.768422	206653.901	0.190719643	0.187254331	0.005872183	0.190719643	0.176361557	10.99476856	3.450478822	0	44255.40665	32123944.7	0.37	0.37	0	0.37	0.37	15.05263158	4.12948321	0	19	342	47	45.88888889	4.175176495	52	39
234	130	18.38477631	48.52691193	17711	132.5	136.2384615	33.5473956	213	84	-1.051050196	0.223923636	0	1.88E-05	1.83E-08	2.462139032	2.511687774	0.447813599	3.236516677	1.600092715	-0.795837344	0.680462937	0	0.18516788	0.054219181	0.375842839	0.369886132	0.022787965	0.400526936	0.2975889	0.976586688	1.118096544	0	75.61016685	735.1053774	0.303685357	0.299745735	0.038739774	0.37	0.244098817	1.132227916	1.418529266	0	68.46253957	803.5590705	24	26.76153846	13.53900567	69	9
235	76	13.34166406	36.38477631	12963	172.5	170.5657895	30.82904284	249	117	0.40066842	0.933227848	0	3.72E-05	2.12E-07	3.410565052	3.493065948	0.201180591	4.268044095	3.282197623	2.355986809	1.78563809	0	1.849775068	4.492331781	0.403659329	0.402180025	0.007526276	0.410297214	0.363467193	0.377593476	1.365300558	0	1018.705049	44391.61609	0.23506888	0.229857382	0.014468382	0.246403836	0.18150115	2.125123569	1.85530483	0	513.9210862	21615.23347	14	13.92105263	2.927919856	33	9
236	53	12.64911064	32.14213562	6702	124	126.4528302	28.100605	195	86	-0.668629605	0.266999841	0	3.75E-05	6.13E-08	3.493765039	3.541280952	0.201786173	4.089758726	3.331887651	0.925985455	1.458843458	0	2.857937441	7.048354989	0.412122841	0.411134518	0.005963538	0.417290466	0.384772791	-0.108274176	1.222716267	0	1902.543485	101467.6444	0.234673005	0.231808883	0.014926192	0.249159963	0.197010419	-0.208855781	1.000035275	0	477.9242441	10448.49917	9	9.490566038	3.007052349	18	6
237	76	15.8113883	39.79898987	14795	199	194.6710526	53.82412591	282	83	-1.305608066	0.319284219	0	4.83E-06	3.39E-09	3.827402648	3.829347871	0.198326972	4.494950026	3.440492512	0.736772589	1.283966131	0	1.124844221	1.531764993	0.40705008	0.404573486	0.010949577	0.416461751	0.365483946	5.800171412	2.457715247	0	923.6322774	68989.05814	0.211406937	0.210943184	0.015118234	0.238327488	0.16176091	1.657121618	1.314433302	0	163.7259662	2753.689045	17	17.65789474	6.568570764	44	7
238	110	17.4642492	45.627417	15160	136	139.0825688	26.3700304	212	82	-1.238633659	0.261301097	0	2.76E-05	3.79E-08	2.834620276	2.775380507	0.252568714	3.198852163	2.268645503	0.595309485	1.055123181	0	0.616607591	0.510877134	0.374936151	0.369147594	0.016868397	0.388576834	0.296687967	2.314013547	1.730769188	0	191.1820746	4575.198171	0.26029271	0.266193526	0.019941933	0.308261547	0.229616801	8.096987894	2.765236087	0	278.9589167	12883.75886	16	16.9266055	5.344475707	37	10
239	414	30.23243292	93.46194078	114493	276	278.5717762	121.4522488	508	81	-0.594983938	-0.276870532	0	6.66E-07	-1.50E-10	3.750298505	3.601627946	0.538895814	4.630677903	1.489757599	5.022841604	2.390202142	0	0.269443208	0.334299319	0.417068302	0.408422691	0.026636182	0.427869858	0.275786358	6.107716678	2.636708749	0	187.7275455	6781.943431	0.221679373	0.230643085	0.034161119	0.37	0.169407886	3.498966036	2.142003999	0	65.779769	1142.769901	22	22.01703163	8.460424655	51	8
240	5	5.099019514	11.65685425	571	117	114.2	11.12474719	129	96	-0.666666667	1.154700538	0	0.002754821	0.000166959	5.043759123	3.026255474	2.470927247	5.043759123	0	6.653689452	2.873019386	0	0.369504029	0.645308408	0.327794679	0.196676807	0.160585941	0.327794679	0	6.653689452	2.873019386	0	87.48307805	2350.848484	0.129293802	0.077576281	0.063340768	0.129293802	0	6.653689452	2.873019386	0	562.3056418	38308.68265	49	47.6	4.758150901	54	40
241	102	17.72004515	45.69848481	12995	123	129.95	30.86563623	206	81	-0.509566327	0.672316093	0	2.87E-05	1.03E-07	3.527336555	3.55305207	0.169984225	3.973455355	3.312515454	0.501040428	1.191989	0	2.12434004	3.690696218	0.412761369	0.408677922	0.008801015	0.418570651	0.384452112	0.249861496	1.112072416	0	979.3185729	34081.52782	0.230105052	0.229446797	0.013550521	0.244905161	0.193027944	1.839217215	1.617495499	0	563.3079151	21625.28607	9	9.98	3.461155876	22	6
242	25	10.44030651	24.10660172	3639	147	145.56	25.38831227	183	87	-0.386169954	0.79159105	0	9.64E-05	7.49E-07	3.593670938	3.754649631	0.406653464	5.375985204	3.460204238	3.801151614	2.279634141	0	1.13126835	2.742922946	0.383645408	0.381537439	0.012284706	0.400278914	0.356340848	1.386988204	1.477911547	0	1255.598354	65754.35902	0.215040595	0.204422475	0.021852582	0.219320537	0.132953738	9.992474082	3.222457949	0	736.8058692	64449.10248	15	20.84	12.8333316	57	10
243	131	18.86796226	49.79898987	21904	174	168.4923077	45.18104541	259	84	-0.956378601	0.145406734	0	5.22E-06	1.73E-09	3.481159407	3.476296405	0.29619772	6.197329186	3.028654914	4.410907387	2.381548071	0	0.472995768	0.774720834	0.398949453	0.39914833	0.008509685	0.40952417	0.364091983	0.925139562	1.413056694	0	731.0148398	27928.58141	0.229611331	0.229609259	0.01465075	0.254228528	0.116879056	12.59271073	3.682156311	0	363.4066177	25508.88454	14.5	14.06153846	4.635571239	44	7
244	56	13.89244399	37.3492424	7091	116	126.625	32.23660436	223	84	0.241811512	1.227579775	0	5.65E-05	5.21E-07	2.467598342	2.124279485	0.744587035	3.017442732	1.013259009	-0.642921318	0.81391874	0	0.236890532	0.093843156	0.344583852	0.310245091	0.070772221	0.392528416	0.188448226	5.053460549	2.129384753	0	30.8091854	364.1450942	0.277305589	0.306832312	0.04738709	0.37	0.248055249	2.96024628	2.045364362	0	166.9169918	4410.842071	15.5	34.30357143	27.31883158	93	8
245	136	18.43908891	51.87005769	19731	140	146.1555556	31.26111457	219	82	-0.303197589	0.87890647	0	2.00E-05	7.85E-08	3.500094165	3.547510768	0.137227474	4.09398125	3.293461688	0.39897874	1.272518293	0	2.02026596	3.654069926	0.411507443	0.407203325	0.009808914	0.418815169	0.374312529	4.4452351	2.046500482	0	640.4051675	33166.07609	0.230987806	0.228715107	0.010589004	0.23963043	0.18554423	1.463288395	1.556249034	0	558.1095698	20519.09957	10	11.07407407	3.111816499	33	6
246	138	20.24845673	53.69848481	29453	203	216.5661765	94.25830453	399	80	0.339486377	0.68501435	0	1.69E-06	1.51E-09	1.170575513	1.238307894	0.232080592	1.67182553	0.998670867	9.761303178	3.135155218	0	3.925917443	24.38769703	0.217706309	0.230303332	0.043162879	0.310929932	0.18573509	9.761303178	3.135155218	0	113.5005599	3791.019802	0.37	0.37	5.55E-17	0.37	0.37	15.05263158	4.12948321	0	19	342	85	90.46323529	39.60724609	167	33
247	17	8.246211251	19.89949494	1573	107	104.8666667	12.02700665	124	86	2.07534626	1.666282699	0	0.001461988	9.31E-05	2.559729112	2.662109412	0.247533505	3.27173709	2.341149738	0.532231405	1.019656547	0	1.41135376	1.709652081	0.366934138	0.366000043	0.013705221	0.386952444	0.34211023	0.386831276	1.428407333	0	1491.925597	82313.83175	0.277457495	0.275240625	0.019883703	0.290714715	0.215894511	4.548404543	2.447070082	0	853.4698231	61013.88264	12	12.4	2.184795948	17	9
248	329	32.14031736	92.21930009	78761	200	239.3951368	113.1286573	500	87	-0.284114233	0.836134219	0	1.87E-06	2.14E-09	1.985904249	2.114560425	0.553829034	3.367617622	1.360185045	-0.431398778	0.849256743	0	0.098074679	0.026084009	0.341003019	0.332444713	0.039377884	0.394365098	0.252970323	1.717730067	1.439730122	0	38.10478763	338.6494769	0.341764072	0.324527719	0.046039462	0.37	0.232973135	13.09781455	3.761930157	0	129.3163734	5532.112501	55	65	39.26861745	194	10
249	68	13.03840481	35.3137085	9760	143.5	143.5294118	30.56067763	211	89	-0.879674515	-0.228661077	0	1.77E-05	-1.70E-08	3.289699572	3.285257074	0.11291524	3.639767223	3.025047662	6.233877138	2.420122786	0	4.702064037	24.67574138	0.402220787	0.395646085	0.013176887	0.406234136	0.338178322	5.131700757	2.405231658	0	654.4489766	40268.97738	0.239573647	0.239882777	0.011532687	0.264518584	0.184842698	1.386843935	1.71853246	0	417.5198499	14661.33209	12	12.13235294	2.904886409	28	7
250	83	13.92838828	37.79898987	15645	187	188.4939759	58.6464542	302	81	-0.183078806	0.29283142	0	4.67E-06	2.95E-09	3.543993676	3.459768564	0.234784293	4.041090026	2.886702409	3.57765385	2.099490705	0	1.181980359	2.697921729	0.395581452	0.388119335	0.015208171	0.404973645	0.343336524	0.899275427	1.366225197	0	330.5410768	8210.326861	0.224642218	0.223933134	0.013032592	0.250418648	0.183366699	9.607528258	3.112706451	0	545.3513297	39641.74196	17	17.42168675	4.672711042	35	9
251	117	15.8113883	44.04163056	13652	117	116.6837607	14.51945325	155	80	-0.167296487	0.823780505	0	0.000112869	9.88E-07	3.470172575	3.487287357	0.098615062	3.72578476	3.323378506	-1.369056777	0.056858259	0	1.953831095	0.155283061	0.41127177	0.409493712	0.007435633	0.419656957	0.392169965	0.212139707	1.010084374	0	1053.032074	34515.96755	0.237455065	0.233761477	0.006680656	0.240416957	0.211051532	9.479572765	3.11106871	0	3301.393215	590140.5873	8	8.401709402	0.978921691	11	6
252	85	17.08800749	43.79898987	10031	108.5	119.4166667	29.19279442	209	81	0.209082547	0.980305411	0	4.31E-05	2.77E-07	1.245699582	1.371755183	0.22474508	2.098251421	1.15430842	12.30749756	3.612712162	0	4.928189176	39.52432091	0.231678055	0.251238082	0.03225867	0.331544164	0.214680918	11.2603617	3.408224776	0	248.8898288	13382.55241	0.37	0.366056696	0.012254271	0.37	0.314350392	14.94308955	4.108979157	0	4981.974508	1444894.672	45	49.45238095	12.5208443	87	30
253	85	14.76482306	40.79898987	14313	163.5	170.3928571	49.64829107	277	85	0.627573519	0.843406292	0	1.02E-05	2.76E-08	3.686903669	3.724720421	0.214070876	5.158896898	3.438943902	11.51163259	3.476965715	0	1.69517757	7.674024906	0.417135711	0.41290077	0.00942123	0.422734499	0.391170412	2.994987331	1.651459235	0	1340.572344	81059.37326	0.226292964	0.221148405	0.011612409	0.230346391	0.151732657	3.944188286	2.315386002	0	606.8761494	34615.73105	12	12.41666667	4.59090284	45	7
254	84	19.20937271	48.17766953	10215	120.5	121.6071429	22.46585656	169	81	-0.813345473	0.182502162	0	3.63E-05	3.99E-08	1.712919024	1.746371808	0.082284123	1.913550281	1.62481797	9.835268261	3.133744169	0	24.11289631	371.0544178	0.318572594	0.32259594	0.011690867	0.341696885	0.302187359	3.797495695	1.847439243	0	797.4989342	41606.89737	0.37	0.367690909	0.00507483	0.37	0.354932049	14.26939424	3.990534915	0	54696.06681	51046416.66	50	50.58333333	9.401378234	70	34
255	65	13	34.72792206	8622	136	132.6461538	21.34654054	176	95	-1.285545623	0.034392266	0	4.17E-05	9.25E-09	3.730070879	3.613359128	0.294814084	4.12151989	3.051987743	0.810101999	1.174602358	0	0.84316625	0.909412021	0.405026088	0.403931235	0.005692401	0.41075713	0.375949637	2.553319922	1.893245679	0	2132.315782	186416.4599	0.216816076	0.224024724	0.020109515	0.26159799	0.181468987	5.231121983	2.159040508	0	253.4349492	8710.850251	10	10.81538462	3.309158888	29	7
256	59	14.76482306	39.3492424	6877	118	120.6491228	23.83826441	167	82	-0.670639531	0.629569414	0	6.35E-05	3.19E-07	1.863948827	1.827095258	0.067847503	1.941272311	1.636406785	5.966921679	2.483460645	0	26.39650706	336.8037945	0.343836352	0.33809389	0.013562299	0.349816252	0.296725961	8.210892397	2.909379794	0	1315.961468	138888.1451	0.37	0.368132689	0.005758143	0.37	0.347719851	14.7729937	4.077862598	0	29247.52885	20397002.79	49	50.10526316	10.04321227	70	34
257	7	5.385164807	13.07106781	1019	145	145.5714286	10.13983859	166	133	0.969290834	1.404595987	0	0.002454976	0.000170853	0	0	0	0	0	15.05263158	4.12948321	0	19	342	0	0	0	0	0	15.05263158	4.12948321	0	19	342	0	0	0	0	0	15.05263158	4.12948321	0	19	342	60	60.42857143	4.304719764	69	55
258	82	16.15549442	43.627417	8526	106	107.9240506	15.59354958	153	81	2.104754318	1.181595625	0	0.000106913	1.31E-06	1.609223938	1.608450014	0.052545038	1.793474804	1.528669203	1.287006844	1.409954367	0	21.15707228	137.2108364	0.298892027	0.298061479	0.008001242	0.319970803	0.284305392	2.378467557	1.272296192	0	622.1432134	19743.48342	0.37	0.368757975	0.005001582	0.37	0.340632428	14.98552961	4.116862611	0	19228.52157	10977039.18	44	44.78481013	6.546176555	64	34
259	35	11.66190379	28.14213562	4638	133	132.5142857	19.36767768	176	92	2.837338374	1.752541113	0	0.000128997	2.57E-06	3.373798169	3.406200439	0.097635115	3.727115693	3.295103828	7.403455049	2.74505867	0	15.54934742	168.3138607	0.398594691	0.396050542	0.008105762	0.405859234	0.369090173	2.577438108	1.827441122	0	1711.795592	129425.9165	0.236910443	0.231561256	0.009405207	0.237540189	0.203416602	12.9628936	3.756858234	0	7091.211744	2243393.657	11	11.05714286	1.548139107	14	8
260	53	11.70469991	31.55634919	7983	152	150.6226415	20.73846705	196	105	-1.217690707	0.014603281	0	6.07E-05	6.90E-09	1.159968152	1.17536199	0.074626917	1.414362897	1.051105546	1.383549532	1.622192173	0	14.81395023	92.49294837	0.215733528	0.217791412	0.011949518	0.243806447	0.195487011	1.447356742	1.390861467	0	617.6846231	21351.77873	0.37	0.368853302	0.00579054	0.37	0.339612508	14.99745905	4.119153112	0	19003.17478	10790639.39	63	62.73584906	8.700793595	82	44
261	10	6.32455532	14.48528137	1029	103	102.9	9.658674857	118	86	-0.448979592	0.724417933	0	0.001367187	3.66E-05	3.624512897	3.791313887	0.307384262	4.535779062	3.594915211	11.95918367	3.563665031	0	7.907596031	79.24348879	0.378270172	0.376422667	0.009201169	0.381384549	0.349321704	4.164090369	2.405455279	0	5641.880574	1019372.986	0.20933584	0.198773438	0.016270347	0.20933584	0.165042731	11.92086631	3.59857004	0	4995.209891	1270458.759	10.5	16.6	10.62261738	38	8
262	45	11.40175425	30.14213562	4618	107	107.3953488	10.39037913	136	87	1.34385016	1.351138481	0	0.000380903	1.00E-05	1.443719022	1.451775954	0.058826377	1.531253072	1.336110058	1.90633578	1.41587038	0	29.12880911	222.590995	0.268506163	0.269883105	0.010859461	0.284785945	0.248492802	1.342834366	1.297314057	0	907.8260756	35485.35082	0.37	0.369839349	0.001041139	0.37	0.363092	15.03232026	4.125640856	0	379111.9506	963036242.1	44	44.62790698	4.409415169	57	36
263	174	18.68154169	53.69848481	37404	202.5	214.9655172	74.0105535	366	92	-0.925382877	-0.092840591	0	1.44E-06	-1.61E-10	3.64685255	3.694257378	0.373257061	4.93195546	2.642979759	2.426015405	1.874503368	0	0.328844078	0.353485223	0.414010565	0.41088274	0.010467492	0.420795987	0.364139113	3.150300906	1.874297142	0	637.581534	30174.63591	0.228622825	0.223393172	0.021280926	0.279119769	0.146885298	0.675898753	1.398258167	0	86.67092041	1128.229569	16	17.66091954	8.761525825	55	8
264	62	12.08304597	32.72792206	9037	139.5	145.7580645	41.83172337	249	86	-0.246208476	0.480202346	0	1.60E-05	3.08E-08	3.65844082	3.721504154	0.26767003	5.036751813	3.462291511	-0.063239791	1.231830275	0	0.860112265	0.982615442	0.398787853	0.398569086	0.008867505	0.411913042	0.365923713	1.258288776	1.465467411	0	786.7032079	32336.46539	0.216231772	0.214073569	0.014706147	0.227819656	0.15467984	2.246820536	1.890173484	0	495.8367553	20869.38937	13	14.53225806	8.165066702	46	7
265	53	14.31782106	35.55634919	7399	142	139.6037736	26.55030087	192	86	-0.48431188	0.34042695	0	2.82E-05	5.11E-08	3.202424493	2.945003847	0.856354824	5.746827971	1.068599802	1.826306374	1.777006531	0	0.104282453	0.05984197	0.382016459	0.348545835	0.072379955	0.40191301	0.157214321	2.731859397	1.991164482	0	49.53157177	694.1131962	0.247794677	0.24348686	0.029104623	0.29268951	0.131727873	0.411994555	1.354953485	0	81.49508555	996.830956	14	17.11320755	7.329599792	47	12
266	157	17.88854382	52.04163056	39702	239	254.5	112.8027834	465	82	-0.695256315	-0.16208286	0	1.06E-06	-1.77E-10	1.048458273	1.075062458	0.131513167	1.532991826	0.920725014	3.578326234	1.887115361	0	3.391921695	11.78873421	0.194994665	0.199942573	0.024459119	0.285109323	0.171238542	3.578326234	1.887115361	0	98.06243178	1832.535674	0.37	0.37	1.11E-16	0.37	0.37	15.05263158	4.12948321	0	19	342	99.5	106.3974359	47.38395805	195	34
267	9	6.32455532	15.07106781	1091	124	121.2222222	14.94268887	144	87	-0.141090006	0.926295536	0	0.000528178	1.12E-05	1.108405131	1.134757529	0.034017958	1.172693437	1.101744586	3.669037474	2.278498256	0	1223.840431	97551.93659	0.206143719	0.211044798	0.006326738	0.218100205	0.204904976	3.669037474	2.278498256	0	35381.93968	15164257.73	0.37	0.37	0	0.37	0.37	15.05263158	4.12948321	0	19	342	52	50.44444444	6.238075043	60	36
268	53	13.03840481	32.48528137	6822	128	128.7169811	16.22759978	158	89	-0.851761414	0.431255164	0	9.06E-05	3.72E-07	1.899231847	1.884385384	0.054165638	1.976732942	1.724538177	0.164482385	1.195347406	0	26.25678563	160.8260816	0.353223479	0.349793318	0.009592177	0.35852806	0.320733551	0.251148483	1.170320568	0	1159.143421	46186.02638	0.37	0.369323827	0.003414507	0.37	0.352081412	14.99745905	4.119153112	0	54652.28629	52628432.77	53	53.50943396	6.764565393	66	37
269	249	25.8069758	73.76955262	48894	187.5	198.7560976	76.52703879	354	81	-0.818539797	0.311181887	0	1.85E-06	7.86E-10	1.128925883	1.155248147	0.073583317	1.330794393	0.995955935	2.892164566	1.944622983	0	11.46729661	75.51391443	0.209960215	0.21485569	0.013685193	0.247504182	0.185230161	2.892164566	1.944622983	0	331.5262241	11738.49029	0.37	0.37	0	0.37	0.37	15.05263158	4.12948321	0	19	342	78	82.95121951	32.11434187	148	34
270	31	16.76305461	41.14213562	4173	145	134.6129032	33.15815223	179	81	-0.447420877	0.793989615	0	9.74E-05	7.63E-07	1.425539055	1.478043332	0.229698393	2.09671243	1.229069854	-0.978311825	0.669774925	0	1.519121793	1.25405844	0.265125011	0.268037334	0.028583722	0.320106132	0.22858522	-1.132096231	0.513774766	0	101.7465844	527.2936349	0.37	0.363169575	0.017784257	0.37	0.303728306	14.73258222	4.069745303	0	3008.776931	671664.2244	60	55.03225806	15.42198655	75	25
271	116	20.1246118	52.87005769	16532	124	143.7565217	45.88408672	258	82	1.5747416	1.517285419	0	2.34E-05	1.72E-07	3.698860725	3.698559694	0.171984806	4.630837168	3.269470298	0.615426706	1.287402598	0	0.912070982	1.121391704	0.407224422	0.407105316	0.012421083	0.428016944	0.374814507	4.522014117	2.116551564	0	615.3603181	32308.96784	0.219026156	0.219479926	0.01251358	0.240585878	0.169876673	4.677346209	2.265499852	0	357.4440025	15310.03064	11	11.26086957	4.0240299	36	6
272	31	9.486832981	24.72792206	3713	122	119.7741935	12.15148916	150	96	-0.861391587	0.314591329	0	0.000235166	1.13E-06	3.379560195	3.374541115	0.11803318	3.646914742	3.165183405	0.989266945	1.082596646	0	4.389848248	9.957285015	0.399130325	0.399486529	0.008582431	0.410010884	0.384440793	0.857812237	1.418192918	0	3531.582569	297638.6727	0.238962713	0.235765884	0.008638483	0.247344788	0.213308989	7.590288996	2.731138952	0	2711.863635	385696.3841	9	9.677419355	1.32925147	13	7
273	9	5.830951895	14.24264069	1147	128	127.4444444	3.947182149	135	121	-0.141090006	0.926295536	0	0.008755354	0.000758857	4.771134411	4.847383605	0.62271962	5.841675717	3.531788493	10.80153895	3.355038891	0	1.154606434	4.162445102	0.384732399	0.383822425	0.003865659	0.387079926	0.377195068	4.797386663	2.373635756	0	52940.51374	28913209.48	0.160423229	0.160469628	0.0234652	0.218039966	0.131823655	10.99476856	3.450478822	0	1227.38424	148371.3949	53	48.66666667	13.39153962	56	11
274	32	9.433981132	24.48528137	4282	133.5	133.8125	12.35525571	159	111	-0.555165816	0.791045551	0	0.000379774	5.85E-06	3.720869087	3.737256841	0.247971426	4.26310655	3.446606846	1.794433851	1.371651837	0	1.839829674	3.42302695	0.400009094	0.398332409	0.007533665	0.406440169	0.378926926	0.318232833	1.256610777	0	3065.228866	213252.9953	0.213022602	0.213100126	0.016214291	0.232227878	0.176852917	5.469261948	2.347615983	0	705.7370632	44014.06155	11	13.75	6.475916923	35	9
275	168	21.02379604	56.76345597	31941	180	192.4156627	77.67100525	346	82	-0.584359713	0.651737098	0	2.21E-06	2.14E-09	1.139276559	1.151359528	0.113145111	1.490999355	0.965723884	-0.502929911	0.745004917	0	2.457420288	2.869976221	0.211885258	0.214132476	0.021042986	0.277299467	0.179607535	-0.502929911	0.745004917	0	71.04545184	446.1321899	0.37	0.37	1.11E-16	0.37	0.37	15.05263158	4.12948321	0	19	342	75	80.30722892	32.61673487	145	34
276	62	13.41640786	34.38477631	8349	134.5	134.6612903	22.70707119	186	82	-1.247793927	0.018903489	0	4.51E-05	5.73E-09	3.559127292	3.65199887	0.191629743	4.292034545	3.451798615	5.981207153	2.53437088	0	3.609631772	17.38059024	0.41722201	0.41387263	0.009514444	0.422352313	0.388647424	3.932841064	2.011216689	0	1785.264843	151709.5231	0.232401383	0.226191876	0.014498133	0.239277794	0.180901801	2.058014699	1.650251401	0	552.3910347	21424.96111	9	10.11290323	3.716158434	25	6
277	18	8.544003745	21.10660172	1734	95	96.33333333	9.58586923	117	80	-0.028531751	0.9146948	0	0.000802604	2.08E-05	1.532303109	1.523997079	0.032482863	1.559575656	1.448496726	2.060082982	1.791141562	0	239.1385052	6623.753723	0.284981234	0.283436459	0.006041237	0.290053444	0.269394731	2.060082982	1.791141562	0	6913.633468	1029649.56	0.37	0.37	0	0.37	0.37	15.05263158	4.12948321	0	19	342	39.5	39.94444444	3.964736536	49	33
278	125	15.8113883	45.21320344	25164	211	201.312	45.95483278	283	100	-1.288295238	0.010797627	0	6.11E-06	1.63E-10	3.768765612	3.809827063	0.211355844	5.114334564	3.440285552	4.82339405	2.506605516	0	1.473344607	4.482729136	0.41352121	0.4098346	0.010510693	0.42091366	0.367912506	0.605672595	1.380986534	0	542.119512	17431.38928	0.218596376	0.214652355	0.012603081	0.226964116	0.153612732	7.661522732	2.863680827	0	724.5820855	55854.22117	16	16.416	6.234335891	53	9
279	63	13.92838828	36.72792206	11237	171	178.3650794	55.34030409	297	88	-1.136718408	0.074013508	0	7.68E-06	1.57E-09	3.465929253	3.462617157	0.163927228	3.704967178	3.043650985	-1.066531574	0.052861971	0	1.043323615	0.056334171	0.406091034	0.404338192	0.010180306	0.418867165	0.377420081	-0.752980068	0.735117908	0	600.0126607	10804.32462	0.23402205	0.232650832	0.008310767	0.24742716	0.213294491	0.87559801	1.363473943	0	1775.719824	102025.4473	13	13.6031746	3.688418952	23	9
280	85	17	42.627417	8915	106	107.4096386	13.8399075	141	81	0.231095909	0.564375449	0	0.000114958	6.96E-07	1.725582835	1.778524614	0.142675321	2.281793284	1.656478497	0.31989058	1.353117073	0	5.765617638	18.73286185	0.319198547	0.321145373	0.008084919	0.335962037	0.29971661	1.085433435	1.418772227	0	1141.510052	54718.26131	0.37	0.360926439	0.022422196	0.37	0.289456466	14.66418946	4.05755799	0	1941.587874	347136.5253	44	42.4939759	8.873099313	59	17
281	54	15.65247584	40.48528137	8086	144	149.7407407	46.230175	227	81	-0.406394248	0.283778683	0	1.74E-05	2.07E-08	3.307452705	3.197515395	0.313297064	3.456758264	2.046743404	4.751895546	2.303466277	0	1.180524765	2.954571551	0.404624259	0.396822601	0.02247937	0.417540335	0.327786563	5.874787215	2.350684807	0	264.1063506	10089.33789	0.24005102	0.248279838	0.015347317	0.323162144	0.239602524	12.43986179	3.655110014	0	896.0652444	98041.48984	12	12.25925926	4.48117538	41	7
282	96	14.31782106	41.45584412	14129	146.5	147.1770833	27.07704855	200	83	-0.705051442	0.405789421	0	1.95E-05	3.50E-08	3.661891111	3.640932106	0.151143147	4.036531928	3.00861775	0.80511892	1.535418749	0	2.138493708	4.80163125	0.408353169	0.407492431	0.011769384	0.422318783	0.368088423	0.988421206	1.315413104	0	487.9051501	14176.37743	0.223564688	0.222873504	0.006936554	0.248990857	0.193803389	4.339066437	2.415883463	0	1253.492694	107215.7756	10.5	10.98958333	2.089132554	20	7
283	160	18.86796226	53.59188309	32214	198.5	201.3375	47.02830099	307	103	-1.147249376	-0.006279598	0	7.85E-06	-1.38E-10	1.083998792	1.081930908	0.050880387	1.193243717	0.917261109	-0.417860994	0.786635988	0	10.359719	26.22984803	0.201604572	0.201219983	0.009462851	0.221922193	0.170594317	-0.417860994	0.786635988	0	299.5055102	4077.378571	0.37	0.37	5.55E-17	0.37	0.37	15.05263158	4.12948321	0	19	342	83	84.025	19.72148258	128	43
284	26	8.94427191	22.48528137	3731	139	143.5	15.60879929	188	117	0.437959456	1.14539706	0	0.000235935	4.15E-06	1.005615066	0.963146418	0.193322134	1.021566591	0	14.72870972	4.070069714	0	14.1805679	217.3413117	0.187026588	0.179128172	0.035954492	0.189993289	0	14.72870972	4.070069714	0	409.9684774	33785.28179	0.37	0.355769231	0.071153846	0.37	0	14.99522773	4.118740904	0	127.981812	5963.302699	58	59.69230769	6.461538462	78	49
285	22	9.219544457	23.10660172	2871	128	130.5	14.08658291	157	99	-0.840501641	0.590513086	0	0.000267784	2.59E-06	3.561160208	3.656488872	0.263164972	4.40749531	3.47390736	4.127429923	2.296792072	0	4.257459215	20.17657401	0.40526564	0.402564025	0.006265433	0.41216007	0.387304631	4.51831276	2.102992062	0	3866.068887	505524.2758	0.225259481	0.220192618	0.016380517	0.232704993	0.177101258	2.37671961	1.79680359	0	959.6240866	53413.65745	10	12.95454545	7.725267119	38	8
286	10	7.280109889	16.65685425	1163	117	116.3	12.4503012	138	98	-0.222222222	0.99380799	0	0.001125	3.75E-05	3.394983984	3.461630569	0.192459155	3.968253772	3.323357301	5.656509695	2.429948729	0	9.13699939	67.11235893	0.374618428	0.371789465	0.006289185	0.374618428	0.353390215	11.92086631	3.59857004	0	21746.99251	11540610.06	0.2174548	0.214430026	0.01370556	0.224255058	0.177167978	4.192816635	2.310990177	0	2074.695246	218388.4004	12.5	13.9	5.485435261	30	10
287	71	15.65247584	40.72792206	12170	171	171.4084507	48.22236564	267	87	-1.053210773	-0.007345573	0	5.50E-06	-9.49E-11	2.960496398	2.877943086	0.341138005	3.490546304	2.186034564	3.466370719	1.903212324	0	0.571077117	0.821352113	0.395017097	0.389167235	0.020809559	0.416322856	0.334476957	-0.747671607	0.510960137	0	100.0639508	511.4503603	0.265143892	0.271478379	0.02197298	0.323162144	0.227406045	9.249388003	3.065184737	0	388.1044669	23435.791	16	18.01408451	8.708896144	50	7
288	33	11.04536102	27.3492424	4582	141	138.8484848	22.36355424	178	83	0.500600222	0.957320185	0	0.000102867	9.99E-07	3.59286208	3.612602031	0.10852426	3.909072273	3.439125116	2.483677031	1.790426281	0	9.359433484	51.26615985	0.405661732	0.403675003	0.008728054	0.412971542	0.379733278	2.32669022	1.669558181	0	1837.740609	131530.9255	0.224594337	0.22255981	0.009543467	0.234903543	0.194101958	4.341567052	2.441283685	0	2764.028158	354757.7922	11	10.93939394	2.784583032	23	7
289	129	19.92485885	53.21320344	15955	118	125.6299213	31.19857738	204	80	0.114069968	0.719130856	0	2.75E-05	1.04E-07	1.385583694	1.387145207	0.133474656	1.626725319	1.207935999	2.361397184	1.735454535	0	7.102363803	32.84865653	0.257478517	0.25728587	0.024310209	0.298419643	0.224654697	3.498178482	1.778211084	0	194.742159	4832.515813	0.37	0.369132104	0.006861323	0.37	0.314888585	15.0434687	4.127740593	0	6051.490418	1943148.185	49	52.16535433	13.26398461	85	31
290	140	21.02379604	54.6629509	23759	175	170.9280576	49.68934288	270	80	-1.122944826	0.143565184	0	5.30E-06	1.75E-09	1.067939728	1.114707679	0.117627405	1.60332308	1.003633353	2.684947071	1.930470589	0	5.638590141	25.84752601	0.198617871	0.207055401	0.021078252	0.279755011	0.186658024	1.930382625	1.696545314	0	192.402721	4527.748324	0.37	0.369656203	0.002727666	0.37	0.347125865	15.04338318	4.127719816	0	34690.89878	26670646.18	73	71.28776978	20.89654014	113	33
291	7	5.385164807	13.07106781	888	128	126.8571429	8.838690456	139	113	-1.604395604	0.628970902	0	0.002747253	9.06E-05	3.790710082	3.202783264	1.309450135	3.790710082	0	14.08121789	3.960860822	0	0.981388188	3.850798751	0.372137241	0.314419964	0.128549836	0.372137241	0	14.08121789	3.960860822	0	101.8299901	4070.081769	0.195304706	0.167404033	0.06834241	0.195304706	0	14.08121789	3.960860822	0	369.7060459	28156.22399	22	25.28571429	9.437225466	48	18
292	192	22.36067977	60.28427125	42716	212	222.4791667	91.4259695	399	80	-0.185641962	0.449769575	0	2.70E-06	2.00E-09	1.222057808	1.30047419	0.188309716	1.752121045	1.101441299	5.801210274	2.447143959	0	4.637218321	24.43688432	0.227281104	0.241378169	0.034178925	0.30737694	0.20484857	1.886361308	1.644400266	0	108.8365634	1867.109412	0.37	0.369427025	0.004165326	0.37	0.328202743	15.04925731	4.128835873	0	10404.92607	4382138.681	88.5	92.95833333	38.40136626	167	33
293	79	14.2126704	37.3137085	9341	118	118.2405063	15.51333864	152	91	-0.135255078	-0.615803808	0	4.56E-05	-1.90E-07	1.277411106	1.270827934	0.03153702	1.335789696	1.159236448	0.237476217	1.075586367	0	44.3048503	317.1919809	0.237575836	0.236351483	0.005865327	0.24843322	0.215597443	0.237476217	1.075586367	0	1280.879027	49306.87301	0.37	0.37	1.67E-16	0.37	0.37	15.05263158	4.12948321	0	19	342	49	49.15189873	6.514032774	63	38
294	177	22.56102835	58.52691193	27774	157	156.9152542	34.11924327	237	91	-0.879368631	-0.171584964	0	1.13E-05	-6.55E-09	3.556503699	3.556478396	0.205653836	4.101440479	2.876841725	-0.373134406	1.081529413	0	0.889079738	0.906670331	0.409226715	0.40781699	0.01045263	0.426545121	0.36003625	0.295854593	1.288622086	0	322.1999788	7452.703296	0.230352728	0.228937483	0.015184171	0.276475657	0.190390524	2.52258218	1.835810114	0	275.1926595	8380.752714	12	11.87570621	2.943215445	27	7
295	409	30.41381265	93.254834	63127	146	155.4852217	44.72960391	279	82	-1.125038593	0.258071843	0	9.36E-06	7.39E-09	2.03473325	2.163025578	0.544088497	3.759078007	1.273909391	-0.996963692	0.059555614	0	0.070020994	0.001103482	0.344729206	0.340682104	0.041410962	0.394425619	0.23692458	0.760441297	1.247133061	0	25.45452854	160.1623302	0.337390022	0.323797191	0.042286675	0.37	0.203516067	7.093172608	2.668229697	0	62.05733312	1304.406264	51	49.28078818	28.51047643	116	7
296	6	5.830951895	12.82842712	638	103.5	106.3333333	7.431165603	121	99	-1.238095238	0.872871561	0	0.004820937	0.000292178	4.314440455	4.448063836	0.258716756	5.021369142	4.314440455	11.32967535	3.489711934	0	18.0090705	266.7021557	0.369240444	0.363164096	0.013587129	0.369240444	0.332782351	13.67761765	3.894815928	0	10114.74565	3962044.842	0.170260902	0.163248302	0.014106843	0.170260902	0.131846402	11.32967535	3.489711934	0	6098.908658	1662140.655	39.5	39	2.768874621	43	35
297	94	15.26433752	41.79898987	13545	144	145.6451613	35.88201849	214	80	-1.165030918	0.148300704	0	1.29E-05	6.91E-09	3.716556621	3.699136784	0.38845339	6.060862323	2.966311983	2.799502519	1.930072183	0	0.275895241	0.279698325	0.40970564	0.406372853	0.007895707	0.412642402	0.37920656	10.55834621	3.3542741	0	3906.322191	818937.2766	0.219473004	0.220566228	0.019728829	0.255142629	0.130348519	7.506108338	2.722484052	0	154.8006643	5243.539871	11	13.1827957	8.421613562	55	6
298	61	12.64911064	33.55634919	8055	134	132.0491803	24.41541184	189	87	0.486269079	1.281163037	0	6.35E-05	6.49E-07	3.991036856	3.985140852	0.462903631	4.966836414	2.945973974	0.770005332	1.212054493	0	0.124965977	0.053543879	0.404577319	0.400885398	0.013322412	0.415244529	0.368840297	4.982952526	2.263210303	0	910.937354	62223.96454	0.202737865	0.202420213	0.020087011	0.250705007	0.155562728	0.683874524	1.135567085	0	122.8821102	1546.841398	12	18.6557377	12.02168157	48	8
299	87	14.56021978	40.627417	10291	121.5	119.6627907	16.61787386	158	80	-1.347259036	0.058304816	0	6.76E-05	3.24E-08	1.403042396	1.427783649	0.094464053	2.097336552	1.26920819	13.08548947	3.772237738	0	10.00837607	119.438538	0.260941031	0.264918445	0.014070986	0.342282051	0.236050239	14.13434283	3.963093243	0	746.7053147	80864.54629	0.37	0.369374528	0.004931903	0.37	0.324672978	15.04304711	4.127653444	0	8802.944637	3409142.719	50.5	49.69767442	7.081042111	66	33
300	169	18.38477631	57.28427125	30252	157	179.0059172	77.62819114	377	80	5.427463689	2.320182765	0	9.47E-06	6.76E-08	1.51582828	1.483724893	0.276794443	2.196190251	1.044856527	-0.877182771	0.51659219	0	0.362893561	0.112931925	0.281917207	0.273063012	0.046791903	0.34814	0.194324805	-0.660168058	0.686143056	0	14.35340916	37.3118919	0.37	0.367108672	0.009355257	0.37	0.314443727	14.97976194	4.115663385	0	4660.268151	1309351.37	65	74.53254438	32.75948492	158	27
301	27	12.36931688	30.10660172	3214	124	119.037037	16.58754884	147	84	-0.173590153	0.921921654	0	0.000238819	3.40E-06	2.179447252	2.106285337	0.164695433	2.32481593	1.76617051	1.027502824	1.36421228	0	5.147032158	15.93005506	0.34714184	0.344509789	0.00550706	0.347510273	0.328476427	14.25417018	3.981098061	0	28363.45733	19016983.35	0.316877018	0.327173117	0.022828887	0.37	0.297062979	-0.485584388	0.909164871	0	260.6919312	3826.784715	41	40.59259259	8.684849555	54	18
302	42	10.44030651	28.14213562	6227	149.5	148.2619048	24.48620557	194	94	-0.902158394	0.281720451	0	4.29E-05	7.90E-08	3.739955871	3.701744543	0.173846248	4.109593497	3.482830441	3.399080231	2.099608623	0	4.034890995	17.01711985	0.410813088	0.4044713	0.010401947	0.414672462	0.384832261	-0.009386198	1.148964946	0	1881.925233	93801.61748	0.218632155	0.2179616	0.013410437	0.236866154	0.188994028	-0.026017451	0.974631679	0	582.788901	13712.20925	12	12.4047619	3.891746601	28	8
303	73	14.76482306	40.14213562	7356	102	102.1666667	11.63806017	144	80	-0.258772927	0.884486434	0	0.000224926	2.98E-06	2.993135534	3.027102278	0.13081619	3.303327038	2.786896891	-0.172663384	0.783798454	0	1.544945207	1.505130042	0.396712692	0.396161167	0.009204347	0.407153977	0.373163172	4.079843027	1.966796875	0	1538.702239	118711.1161	0.266325328	0.260810087	0.011920893	0.276449144	0.23284996	-0.295081071	0.920862898	0	630.796521	14589.11372	8	8.388888889	1.275360031	13	6
304	79	13.41640786	37.55634919	10613	133	134.3417722	20.46787299	189	87	-1.25884164	0.186678785	0	5.14E-05	6.88E-08	3.061053543	3.094889065	0.56978792	5.041210389	2.170942518	-1.639226701	0.027310317	0	0.08361196	0.000660282	0.387059336	0.380721207	0.018974189	0.405307283	0.331058783	-0.364646433	0.847686753	0	165.641485	1807.128642	0.254764008	0.251072544	0.035043325	0.315405916	0.147091412	1.064164919	1.006242326	0	32.91175881	189.9893333	13	16.02531646	8.369587325	51	10
305	44	10.44030651	28.14213562	6376	146	144.9090909	29.88829064	218	88	-0.23458259	0.833514922	0	3.01E-05	1.37E-07	3.62582263	3.590141767	0.249433413	4.17142071	2.766739881	0.648800251	1.252313337	0	0.843984304	0.97098956	0.400854383	0.393606888	0.022398121	0.415727384	0.303691302	0.334337493	1.336578939	0	172.175161	3019.606558	0.2183706	0.218752615	0.014255446	0.240798333	0.183420078	5.595679993	2.295935001	0	675.2618763	40287.27894	12	13.36363636	4.973067962	32	9
306	244	24.18677324	72.28427125	39648	148	164.5145228	62.10793039	311	81	-0.186939969	0.595273794	0	6.91E-06	1.08E-08	2.594450239	2.426835069	0.498523328	3.111513813	1.741827411	3.435500067	1.836661841	0	0.430781912	0.519296496	0.363930219	0.358784112	0.023487041	0.394089203	0.322337386	1.158407517	1.139536237	0	78.7205501	795.9033281	0.280386758	0.303719056	0.047743378	0.37	0.251972386	2.457547841	1.848672412	0	138.9929823	3029.348727	26	33.54356846	19.33219023	86	9
307	31	9.219544457	24.14213562	4080	127	131.6129032	18.79031566	171	101	1.162608392	0.916011434	0	0.000122959	1.25E-06	3.239996543	3.245806998	0.119819013	3.498265805	2.976416539	-0.517308729	0.801523127	0	4.199370091	6.897509132	0.405295354	0.404047375	0.010526775	0.415072276	0.383330797	1.770887467	1.650606265	0	2581.003298	216434.4198	0.245713234	0.247940406	0.010087253	0.261595504	0.230488343	0.210130703	1.301339005	0	2429.249324	155811.1679	10	10.03225806	1.635964172	13	7
308	85	15.8113883	44.04163056	12977	144	154.4880952	52.59333971	302	81	0.316199139	0.795672313	0	1.26E-05	3.56E-08	1.314908814	1.366170775	0.31206749	2.716817274	1.174255205	4.680941842	2.423450214	0	1.962151157	6.660898158	0.244549746	0.243320002	0.025272512	0.340854923	0.218390666	0.17454052	1.40272522	0	154.8255608	2702.318896	0.37	0.36067011	0.028823054	0.37	0.249596957	14.93356348	4.106865672	0	977.4555319	125503.5502	60	62.27380952	25.18283202	126	11
309	41	11.70469991	29.89949494	5505	135	134.2682927	22.62097493	179	88	0.332305581	0.899795042	0	4.73E-05	2.93E-07	3.069094505	2.898495278	0.49651266	3.547645636	1.665926643	1.373943716	1.258103338	0	0.218238768	0.128266772	0.396062636	0.376133182	0.037391082	0.413597121	0.25824961	1.590020035	1.490273123	0	57.65724778	652.449242	0.245732454	0.262194153	0.025061222	0.317417549	0.226915124	7.466499395	2.751525625	0	341.285078	17348.00393	13	16.6097561	11.43353657	53	6
310	72	13.41640786	36.14213562	11019	154	153.0416667	30.82677295	217	93	-0.635422187	0.500463993	0	2.58E-05	6.56E-08	0.993507797	1.022590111	0.111212201	1.308062221	0.845610688	5.923371524	2.56501521	0	12.89487389	118.7724168	0.18477485	0.189929718	0.020135088	0.241188981	0.157268608	7.432062918	2.752619963	0	351.036839	18104.03156	0.37	0.369613801	0.003254167	0.37	0.342193701	15.04553335	4.128131477	0	23864.96685	15219303.36	64.5	63.73611111	12.93787834	91	39
311	27	8.94427191	23.89949494	4185	162	155	21.52001652	200	115	5.224894117	2.103715306	0	0.000191949	5.59E-06	3.01746321	3.101066435	0.23596495	3.958094306	2.812797386	0.530583837	1.279387458	0	1.350089402	2.006993108	0.387680984	0.384730168	0.012118766	0.398817286	0.351521928	2.834206518	1.996646856	0	1429.478728	107911.5186	0.248093152	0.248162962	0.019616446	0.271820048	0.192589234	1.05755345	1.498280467	0	386.9927173	11406.36609	15	14.74074074	2.647047168	25	10
312	6	6.08276253	13.65685425	497	104	99.4	9.748846086	110	83	-0.666666667	1.154700538	0	0.004115226	0.000304832	3.19334418	3.196116846	0.226438126	3.472153952	2.793151873	3.285444234	2.067728053	0	9.977359571	65.16536854	0.362967107	0.359740543	0.005183117	0.36306291	0.349623847	9.179487179	3.139888294	0	43187.35621	28180527.99	0.226186301	0.224918703	0.014105203	0.249021383	0.2063157	3.285444234	2.067728053	0	2522.240375	261922.6947	11	11	0.894427191	12	10
313	25	9.848857802	24.72792206	2580	104	103.2	9.086253353	119	84	-0.047318315	0.936921652	0	0.000672653	1.63E-05	1.748131844	1.753310271	0.036928405	1.866632293	1.705772529	0.445903996	1.437211745	0	93.6780325	1303.098962	0.324117075	0.322703195	0.004508543	0.327540225	0.31201252	1.190186667	1.627665879	0	12442.47307	2259047.297	0.37	0.366315323	0.008747472	0.37	0.33811471	14.51325692	4.029588018	0	11826.82619	5182782.313	43	42.8	3.752332608	49	35
314	83	13.92838828	37.55634919	14795	175	178.253012	37.4516052	267	104	0.064531816	0.506487264	0	1.19E-05	2.07E-08	1.048709754	1.052697022	0.039981193	1.126768581	0.929192091	0.882272087	1.33245121	0	40.64743805	345.3035811	0.195041436	0.195782998	0.007435794	0.209558995	0.172813268	0.882272087	1.33245121	0	1175.141109	53676.76627	0.37	0.37	1.11E-16	0.37	0.37	15.05263158	4.12948321	0	19	342	73	74.31325301	15.72499178	112	43
315	456	31.78049716	96.66904756	89061	144.5	200.5878378	127.6946101	562	81	1.907813928	1.860663468	0	6.14E-06	2.83E-08	1.379300399	1.365806697	0.2493674	2.150989085	0.938142663	-1.444213266	-0.090323089	0	0.371824392	-0.020478851	0.25652544	0.253084714	0.044744614	0.343081259	0.174477916	-0.414472332	-0.007055065	0	9.211987675	-0.197256373	0.37	0.36902064	0.006103939	0.37	0.283553496	15.03962795	4.127007515	0	2319.434615	461007.9992	60	83.66441441	53.70533966	236	15
316	6	6.32455532	13.65685425	552	91.5	92	5.715476066	101	84	-1.238095238	0.872871561	0	0.008073818	0.000633241	2.084364	2.120434747	0.09952282	2.328045338	2.041377971	1.90842872	1.70335351	0	41.91434365	462.220065	0.349083107	0.347082491	0.002829298	0.349083107	0.343081259	8.829126917	3.172501583	0	280691.3296	471786320.1	0.331279373	0.32640221	0.016367418	0.340200974	0.293180922	1.90842872	1.70335351	0	1557.948042	104745.2275	35.5	33.66666667	8.459051694	42	16
317	197	22.47220505	63.45584412	40641	201	208.4153846	87.55907468	377	81	1.514754813	1.364642371	0	3.04E-06	7.22E-09	2.954570809	2.742630644	0.664660624	3.645203719	1.510827235	-0.078824762	0.908233604	0	0.127435209	0.04131728	0.370571425	0.357275967	0.039123779	0.402834771	0.280987102	-0.744263833	0.709049041	0	59.43654654	324.9051725	0.251546695	0.271101801	0.050732813	0.37	0.200124818	-0.272924456	1.121223478	0	43.73880398	324.3340448	26	29.73846154	15.4138901	84	10
318	226	25.70992026	69.9411255	30643	133.5	140.5642202	44.18349981	241	80	0.411362459	0.932433495	0	1.06E-05	3.21E-08	2.373280171	2.587975842	0.833626514	3.925466573	1.567593343	0.265352787	1.214813944	0	0.141083236	0.064375837	0.355711459	0.358006153	0.040553542	0.416886594	0.291544592	0.103969585	1.123579685	0	48.53265063	379.8874051	0.293918668	0.295481014	0.064176561	0.37	0.201843603	5.352935818	2.173304544	0	45.36038025	663.9503709	23.5	30.06880734	17.86570287	74	9
319	152	19.72308292	52.76345597	29999	200	198.6688742	59.99930704	320	83	-0.706624974	0.071038107	0	4.14E-06	5.98E-10	3.462313212	3.450682355	0.195075954	4.117398467	2.665456148	-1.118662415	0.837131418	0	0.713557272	0.504587975	0.408906183	0.406074601	0.013093737	0.418819701	0.350671489	5.179349103	2.263787419	0	446.6724097	21370.72882	0.236865448	0.234688659	0.011904023	0.27225978	0.184457329	1.378917776	1.588632785	0	261.5726553	6720.661664	15	14.86754967	3.471121155	26	7
320	219	24.16609195	65.35533906	59955	244	275.0229358	123.9213439	525	81	-0.938163272	0.093614466	0	9.56E-07	8.75E-11	1.040875971	1.075732078	0.113759872	1.524747813	0.915009925	-0.46303695	0.919126574	0	2.94286665	4.640141215	0.193584492	0.20006711	0.021157321	0.283576083	0.170175637	-0.46303695	0.919126574	0	85.0799889	721.3008758	0.37	0.37	0	0.37	0.37	15.05263158	4.12948321	0	19	342	102	115.0091743	52.05307725	220	34
321	8	5.830951895	14.82842712	794	99.5	99.25	8.302860953	114	87	0.314878893	1.150049336	0	0.002914952	0.000180994	3.650430064	3.686277259	0.212130916	4.234038708	3.53716256	5.241920591	2.602722676	0	14.67147132	146.2643211	0.386089415	0.384527243	0.007126202	0.391007663	0.370969687	6.913082843	2.751919666	0	14631.8816	4870639.868	0.213094078	0.208244871	0.012827474	0.213094078	0.174306565	14.33201841	4.002780604	0	9721.023754	3836452.216	9	11.5	6.708203932	29	7
322	129	20.24845673	57.21320344	23314	189	180.7286822	48.274209	269	87	2.359479669	1.350091919	0	6.86E-06	2.42E-08	1.54038623	1.526538143	0.092535924	1.729906222	1.278558677	2.502088914	1.594440277	0	4.996733399	17.80891758	0.286484551	0.283909052	0.017210043	0.321731912	0.237789264	2.502088914	1.594440277	0	144.4584729	2768.361404	0.37	0.37	5.55E-17	0.37	0.37	15.05263158	4.12948321	0	19	342	79	75.39534884	20.30099803	112	36
323	42	11.40175425	29.55634919	4508	108	109.9512195	21.57228486	163	81	0.207998197	0.778991652	0	8.66E-05	6.28E-07	1.663669562	1.664487686	0.063077525	1.730401095	1.542687093	5.386847913	2.318670975	0	75.95475071	1534.869795	0.309413067	0.309565223	0.011731302	0.32182395	0.286912471	5.386847913	2.318670975	0	2195.896082	238592.5074	0.37	0.37	0	0.37	0.37	15.05263158	4.12948321	0	19	342	45	45.75609756	9.033219149	68	34
324	52	11.18033989	30.72792206	9596	181.5	184.5384615	41.35236089	272	91	-0.866722199	0.097598717	0	1.33E-05	4.72E-09	3.630885451	3.584810278	0.790325762	5.589207257	0	5.311492143	2.635783839	0	0.19528619	0.227466313	0.413449865	0.389613029	0.079698372	0.42319904	0	12.16036878	3.624111655	0	49.83899329	1275.13293	0.222862019	0.209412291	0.046094594	0.238485128	0	8.075785153	2.895379072	0	80.73324596	2100.313153	15	18.63461538	10.79534951	60	11
325	14	7.280109889	19.65685425	1385	98.5	98.92857143	6.408301376	112	89	-1.318389208	0.611777587	0	0.002739092	8.77E-05	2.479963421	2.43238385	0.137661666	2.657595234	2.204035013	1.444235421	1.209003981	0	6.051511167	17.99796859	0.363201839	0.361803746	0.002560077	0.363648488	0.356345709	6.654550608	2.708654568	0	111357.7771	100654791.3	0.291401258	0.296916532	0.017782744	0.327435144	0.268268465	-0.445115324	0.97455931	0	530.5067659	11908.16011	13.5	20.35714286	11.2542509	43	11
326	19	8.602325267	21.65685425	3477	181	183	34.377165	227	120	2.340237119	1.40112768	0	9.17E-05	1.23E-06	3.581141538	3.531016701	0.326673123	4.081260878	2.98466628	-1.1710765	0.079607417	0	0.504480877	0.028524668	0.400829029	0.400617505	0.013306436	0.417319963	0.372675328	1.464974678	1.687923535	0	1249.435782	74545.88551	0.226532889	0.227307951	0.01805773	0.250229869	0.191318729	3.789491234	2.085850274	0	749.486013	42798.4883	15	16.31578947	4.724545443	30	12
327	86	17	46.72792206	11581	122	136.2470588	38.81537169	238	80	2.301190582	1.43888558	0	2.68E-05	2.00E-07	1.407840393	1.468410711	0.119834551	1.90046941	1.347388259	4.158650211	2.188449701	0	7.490548458	44.86493017	0.261833373	0.2727149	0.021270243	0.33245935	0.250590347	1.534061157	1.580420558	0	275.7827175	7238.077692	0.37	0.369580248	0.002718988	0.37	0.348022892	15.04281445	4.127609189	0	37423.77744	29882711.58	51	56.67058824	16.30401483	99	33
328	44	15.8113883	36.14213562	4728	115	118.2	21.91825723	161	80	0.019390582	0.801842171	0	7.24E-05	4.94E-07	1.542687093	1.55327622	0.057942254	1.751394232	1.493037557	1.11875	1.564473753	0	29.96336767	256.5985611	0.286912471	0.288881861	0.010776233	0.325728301	0.277678537	1.11875	1.564473753	0	866.2584113	39887.74442	0.37	0.37	0	0.37	0.37	15.05263158	4.12948321	0	19	342	47.5	49.125	9.220052874	67	33
329	170	21.63330765	56.07716447	43626	261	259.6785714	105.7699278	453	92	-1.291257239	0.07104731	0	1.02E-06	7.27E-11	1.174667455	1.199630142	0.150635824	1.703715813	1.007034657	-0.663879238	0.77507565	0	1.738529765	1.776713035	0.218467338	0.222880271	0.027470733	0.310109829	0.187290607	1.04518891	1.256028458	0	59.32166286	573.8778387	0.37	0.369709242	0.001904689	0.37	0.355742074	15.04538426	4.128097879	0	88855.06887	109338546.9	109	108.5654762	44.44092385	190	38
330	11	6.708203932	16.48528137	909	88	90.9	5.787054518	101	83	-0.314049587	1.103236139	0	0.006790123	0.000617284	3.360731051	3.350579772	0.125871823	3.641680874	3.206493703	2.484429066	1.914092275	0	17.95257497	145.5971903	0.361576945	0.359883149	0.005970756	0.363676103	0.342816867	6.370447451	2.720581598	0	14249.34548	4627582.079	0.214041072	0.214082174	0.010718241	0.225639183	0.187279586	4.192816635	2.310990177	0	3126.149746	403936.1906	10	11.3	3.97617907	23	9
331	316	33.06055051	83.35533906	54297	149	175.7184466	87.28123841	459	80	0.921673853	1.364217761	0	6.71E-06	2.37E-08	1.370005305	1.394352404	0.307659907	2.17399589	0.956820674	0.377397048	0.849008334	0	0.343419863	0.170863803	0.254189672	0.256766978	0.053374694	0.353480244	0.177951695	0.658897348	1.05860838	0	8.613447101	26.76090608	0.37	0.367320617	0.008807388	0.37	0.320211411	15.01577508	4.122429275	0	5952.045893	1893008.745	62	73.24919094	36.72824246	192	30
332	40	10.44030651	27.55634919	4693	114	117.325	14.27302964	147	82	0.194444444	1.01017203	0	0.000213018	3.14E-06	3.443099075	3.579107656	0.300889327	4.089358407	3.238721006	0.88671875	1.205380394	0	1.10560766	1.401282447	0.406973595	0.403276835	0.008587609	0.414894336	0.380508269	1.45625	1.590990258	0	1691.472669	110678.9416	0.233755092	0.225975287	0.021859001	0.251478785	0.189357951	4.610683699	2.132814269	0	537.7043474	26593.0628	9	11	4.295346319	23	7
333	77	16.1245155	38.79898987	9584	123	124.4675325	15.26696154	163	86	-0.782130129	0.627248999	0	9.59E-05	5.89E-07	3.013858812	3.1316174	0.408581494	4.151845793	2.652569254	-0.249633185	0.804959798	0	0.342978013	0.161686445	0.396264388	0.395783649	0.012995832	0.411142146	0.34997166	2.046245673	1.620136903	0	438.6237695	14882.98207	0.264031628	0.254681527	0.025787229	0.287150381	0.192539614	6.279493304	2.395788376	0	184.1096008	5984.985572	10	10.7012987	2.156626364	18	7
334	134	19.6977156	50.04163056	22657	150	172.9541985	69.08362701	334	81	-0.748100577	0.701007289	0	6.06E-06	1.05E-08	3.318822239	3.303135238	0.260888826	3.890403046	2.271573073	1.309116131	1.445267911	0	0.613244201	0.694062428	0.404089339	0.39945047	0.014417057	0.419477588	0.339912069	1.527636173	1.673541602	0	312.0286692	9224.190448	0.244372148	0.241717062	0.015168459	0.297693956	0.193828194	2.954642545	1.921548904	0	184.1849871	4803.223374	13	13.71755725	4.452076982	25	7
335	42	10.77032961	28.14213562	5640	138.5	134.2857143	20.42207689	176	93	-0.959723239	0.356934154	0	6.55E-05	1.89E-07	3.115623273	3.145751961	0.156572069	3.586585643	2.906496342	0.682327919	1.245966625	0	2.348361969	4.483879854	0.396526731	0.39358585	0.006532431	0.40003509	0.375681247	4.326808654	2.178327872	0	4622.242515	684545.5318	0.254954884	0.249567139	0.013640418	0.263358802	0.213625107	0.698590181	1.319929115	0	741.6661893	26660.19554	11	11.38095238	1.526782814	15	8
336	9	7.280109889	18.07106781	884	94	98.22222222	9.495938053	117	90	8.127966168	2.838671582	0	0.005740995	0.001234798	2.460935234	2.537701208	0.197169341	3.022671378	2.387129705	6.216567693	2.580254283	0	11.58420209	101.7329634	0.337334014	0.338260319	0.005839713	0.347763742	0.32769404	4.797386663	2.373635756	0	12842.42782	3454496.648	0.27902489	0.266792077	0.021024405	0.281134576	0.215678946	12.5501053	3.679428564	0	2014.179411	332604.1043	13	12.88888889	1.19670329	15	11
337	73	14.31782106	37.21320344	9825	127	136.4583333	39.50349404	228	82	2.371322083	1.557489619	0	2.66E-05	2.13E-07	3.690544991	3.604698781	0.219587137	4.027765488	3.183687468	1.694755584	1.393231067	0	1.314766114	2.10037047	0.414824947	0.410121002	0.01240375	0.419554516	0.349231005	3.219237714	2.100001175	0	716.7783803	40299.24261	0.223976075	0.22729218	0.016658533	0.255063307	0.172495894	4.687698051	2.255779146	0	354.7126185	15069.9404	9	10.26388889	4.37160362	36	5
338	19	8.062257748	20.48528137	2507	135	131.9473684	15.97851743	159	99	1.296339015	1.319741099	0	0.000353186	8.76E-06	3.882805557	3.831216716	0.195819856	4.150479507	3.520067452	-0.83484373	0.65969305	0	2.920503977	3.29252144	0.411708165	0.407634392	0.011770986	0.415000692	0.373404706	5.738464637	2.49470356	0	2463.931205	305113.7737	0.209877083	0.212337164	0.014231223	0.234545973	0.188877452	1.625416345	1.524088412	0	981.5294652	46866.78617	10	12.05263158	4.773542039	24	8
339	6	5.099019514	11.65685425	753	124.5	125.5	8.057087977	135	112	2.149910767	1.919794536	0	0.008611636	0.001534205	0	0	0	0	0	15.05263158	4.12948321	0	19	342	0	0	0	0	0	15.05263158	4.12948321	0	19	342	0	0	0	0	0	15.05263158	4.12948321	0	19	342	52	52.33333333	3.144660377	56	47
340	38	10.29563014	27.3137085	4871	128.5	128.1842105	21.63678065	179	87	0.142811736	0.908446368	0	8.80E-05	7.50E-07	3.262008789	3.381162716	0.294546115	4.116322528	3.14038544	2.097598379	1.6183193	0	2.003864609	4.590571713	0.39206438	0.391684167	0.005706523	0.397548819	0.371169001	4.587831035	2.418573431	0	5449.449651	972944.8962	0.238707643	0.232092101	0.018928262	0.248256756	0.179387611	0.070555197	1.205022613	0	361.5214504	8283.164817	12	12.68421053	4.365566601	27	8
341	63	16.1245155	36.627417	11342	175	180.031746	60.44385254	317	95	-0.797040932	0.292954748	0	1.11E-05	1.08E-08	1.152657462	1.224240644	0.204874779	2.356020107	1.064710194	8.781970342	3.092317418	0	2.878562794	15.10245771	0.214373869	0.216776367	0.018868886	0.280473769	0.131840946	9.886368752	3.198071348	0	205.4126918	9415.189363	0.37	0.356288311	0.031331951	0.37	0.236833647	14.78164907	4.07814623	0	690.0919081	73930.42396	73	72.87301587	28.45017481	133	18
342	186	21.84032967	70.52691193	26832	135	145.826087	44.12903724	254	80	-1.086517689	0.267533327	0	1.02E-05	8.73E-09	1.336137193	1.791970571	0.81287976	4.082359728	1.023863493	4.869485272	2.360667359	0	0.203042262	0.215980459	0.248497848	0.278402615	0.070894547	0.394423238	0.190420472	-0.0098258	0.818706433	0	15.31877993	49.08677142	0.37	0.332942754	0.053424495	0.37	0.179387611	14.41746955	4.008692545	0	198.7687348	11233.75269	55	50.625	29.72017367	106	7
343	5	5.830951895	12.82842712	453	90	90.6	4.543126677	98	86	3.285444234	2.067728053	0	0.031944444	0.011805556	1.442153899	1.450289015	0.023782019	1.496635293	1.428348086	9.179487179	3.139888294	0	1672.691663	214801.8593	0.268215078	0.267188023	0.00125788	0.268215078	0.265647441	6.653689452	2.873019386	0	1425806.814	4891359521	0.37	0.366623591	0.006752819	0.37	0.353117953	12.97505669	3.783071426	0	44209.98337	35166169.77	37	37.8	1.939071943	41	36
344	31	12.36931688	28.48528137	3381	128	125.2222222	30.63686152	186	80	0.078632848	0.771159993	0	5.51E-05	3.15E-07	3.062605394	3.106128869	0.71628655	4.302038592	0	1.641973626	1.791499142	0	0.181663292	0.138713067	0.365478763	0.352842586	0.070178881	0.382264324	0	9.690235944	3.288753826	0	66.19049815	1771.025607	0.226892681	0.219785054	0.047015918	0.248866732	0	7.510025926	2.895589747	0	85.29278634	2280.895999	14	16.96296296	11.27922207	55	9
345	77	13.60147051	38.38477631	7059	99	99.42253521	11.41368338	124	81	-0.691297288	0.441953719	0	0.000190863	1.17E-06	3.042103559	3.072830536	0.169491565	3.550646944	2.687918022	3.601316154	1.923558552	0	1.732132555	4.385075718	0.385469325	0.384918725	0.007945095	0.397595517	0.360778521	2.624072449	1.717925404	0	1214.541525	72714.80665	0.254569007	0.249803803	0.011572241	0.267026768	0.217918538	11.06241533	3.399484723	0	1590.774961	215688.1143	9	9.056338028	1.073198772	12	7
346	7	6.32455532	13.89949494	558	90.5	93	7	103	85	-1.238095238	0.872871561	0	0.007201646	0.000533455	2.004358677	1.994956541	0.16685259	2.183174037	1.709453397	1.90842872	1.70335351	0	15.34880509	102.4275173	0.291807641	0.296820922	0.00708985	0.306847485	0.291807641	8.829126917	3.172501583	0	44700.48346	29982661.23	0.289920194	0.297716028	0.021328293	0.339601452	0.279617504	7.379469435	2.784086285	0	1574.916647	174007.9343	20	22.33333333	9.195409483	38	13
347	77	17.08800749	44.38477631	9061	111	120.8133333	29.69969398	220	84	0.113329081	1.125540048	0	5.76E-05	4.92E-07	2.751724506	2.730196205	0.257262719	4.063886533	2.160032264	1.022791455	1.545661058	0	0.605972365	0.729110737	0.37546952	0.376632793	0.008563702	0.389080828	0.345980443	3.314210442	1.938875659	0	1182.382266	78829.14563	0.271301601	0.27647529	0.022316639	0.333026781	0.177294028	6.248742707	2.533229474	0	128.3889633	3685.242495	13	15.16	8.586873704	49	8
348	9	7.280109889	16.48528137	896	98	99.55555556	7.973722275	112	85	-0.141090006	0.926295536	0	0.002353977	0.000105792	1.520124684	1.538536369	0.076396313	1.655991131	1.432497673	0.129646391	1.185039549	0	44.24237011	348.7308927	0.282716262	0.27974391	0.0072457	0.284721465	0.266419191	4.797386663	2.373635756	0	15442.54494	4555042.007	0.37	0.362226915	0.011219715	0.37	0.342052169	12.5501053	3.679428564	0	11048.31192	4272915.123	41	41.44444444	3.435472185	47	35
349	106	14.86606875	41.79898987	20719	192	195.4622642	50.56700664	298	107	-0.495513404	0.845734798	0	5.67E-06	1.14E-08	3.719760364	3.769465906	0.184131695	4.514978669	3.523017	0.472005913	1.189071055	0	1.270250308	1.702322231	0.412504716	0.410868991	0.007382197	0.419764047	0.389266928	0.961415813	1.355994075	0	1202.260505	56526.96425	0.219068746	0.217420528	0.01213516	0.23130267	0.171522836	0.545252853	1.293536047	0	438.4198724	11874.46038	14	15.33962264	5.791807474	52	8
350	160	26.92582404	70.28427125	30738	185	192.1125	64.50784715	313	83	-0.6736	0.386928831	0	3.69E-06	2.75E-09	1.184866292	1.21131462	0.168920234	1.758012299	0.998072269	2.639532089	1.481004286	0	1.788392506	3.542016481	0.22036414	0.22502823	0.030748669	0.286186211	0.185623761	4.397529255	1.837101795	0	52.06888029	690.2407246	0.37	0.369711623	0.003636292	0.37	0.323859723	15.05121807	4.129212578	0	8807.99517	3413365.883	77.5	80.13125	27.12289666	131	34
351	22	8.544003745	21.89949494	2560	115.5	116.3636364	14.82180658	139	92	-0.517958412	0.334986722	0	0.000258148	1.39E-06	3.112306309	3.061303909	0.147863234	3.280096513	2.673419323	0.551817166	1.386630181	0	6.264746459	21.74282136	0.383167206	0.381411378	0.008647379	0.388084995	0.355116043	5.046630051	2.466672146	0	4022.166309	629218.4746	0.247487404	0.248285288	0.009634134	0.264656694	0.232474563	-0.223009782	1.187054753	0	2306.125092	131460.4283	11	11.09090909	1.124483352	13	9
352	33	9.486832981	24.72792206	5007	147	151.7272727	31.59907241	209	97	-1.105404301	-0.123135883	0	3.01E-05	-2.03E-08	3.317556869	3.299955367	0.17922906	3.830183693	3.044430392	0.776001414	1.16815818	0	2.217569984	3.857604115	0.384856623	0.379140801	0.017232114	0.399262562	0.339774458	1.809017188	1.603027217	0	625.6177724	25084.44591	0.229653452	0.229341174	0.017489487	0.251491355	0.185032567	1.079188086	1.510651525	0	476.3129353	15703.73135	15	15.18181818	2.735341599	24	11
353	562	38.63935817	106.6690476	125952	219	226.5323741	100.0211166	540	80	-1.376767496	0.186068595	0	2.25E-06	6.30E-10	1.178388746	1.200769185	0.180876464	1.77679181	0.97565712	-1.240261481	0.645261604	0	1.184948186	0.832309523	0.219159432	0.223321797	0.033639818	0.330451801	0.181454941	-1.240261481	0.645261604	0	34.25754221	129.3808874	0.37	0.37	5.55E-17	0.37	0.37	15.05263158	4.12948321	0	19	342	91	94.63129496	42.01043497	226	33
354	172	22.47220505	59.59188309	40439	234	236.4853801	94.05922961	424	84	0.010127746	0.628107704	0	1.04E-06	6.61E-10	1.057242177	1.081806283	0.164579746	1.401982886	0.850916683	0.190309965	0.387863566	0	0.975142231	0.373491681	0.196628316	0.201196805	0.030608917	0.260743981	0.158255429	0.190309965	0.387863566	0	28.19192985	58.05855124	0.37	0.37	0	0.37	0.37	15.05263158	4.12948321	0	19	342	98	98.78947368	39.49049934	178	35
355	80	13.89244399	37.55634919	12731	161.5	159.1375	29.04166995	227	103	-0.936979786	0.386591027	0	2.36E-05	4.43E-08	3.135486133	3.178088217	0.349847989	4.324952224	2.568890458	1.046154863	1.397710821	0	0.431698009	0.396449064	0.395846562	0.390002221	0.020288903	0.41058234	0.33339865	7.414777022	2.620491296	0	264.3805347	11264.88951	0.252611732	0.246063246	0.019893328	0.263536308	0.184635807	0.212293817	1.299875007	0	319.2622855	7415.202592	14	15.075	3.875483841	29	9
356	9	7.280109889	16.86396103	1132	119	125.7777778	13.94256295	147	103	0.129646391	1.185039549	0	0.001141465	4.57E-05	1.194632336	1.164871844	0.067972812	1.240931088	1.013459138	1.888054943	1.779043727	0	71.3395673	1071.969254	0.222180452	0.216645527	0.012641739	0.230791199	0.188485446	1.888054943	1.779043727	0	2062.468442	166635.5237	0.37	0.37	0	0.37	0.37	15.05263158	4.12948321	0	19	342	49	52.22222222	5.769224438	61	43
357	56	11.66190379	31.3137085	9911	174	176.9821429	46.73309132	278	104	-0.556162022	0.337608532	0	9.94E-06	1.06E-08	3.635628212	3.653189921	0.108766012	3.987060406	3.34802501	4.676262344	2.318868529	0	6.234399735	36.09674935	0.404082672	0.402514742	0.010774542	0.414267436	0.352843256	2.137342969	1.767822436	0	664.6434334	30291.56551	0.221407056	0.219351107	0.007626455	0.226389838	0.197080704	0.336954326	1.351665055	0	2533.127257	172327.5042	14	14.03571429	2.625182209	20	10
358	166	20.80865205	61.42031022	30857	185.5	185.8855422	54.41589206	293	82	-0.721093552	-0.146855148	0	4.11E-06	-1.22E-09	2.977345267	2.659572301	0.6793347	3.446090763	1.392351765	-0.666134713	0.800649698	0	0.157312972	0.049956195	0.386295989	0.365734841	0.044752112	0.411316816	0.258952763	4.091823319	2.185478432	0	57.72016073	958.3801778	0.261150783	0.286315776	0.051095677	0.37	0.229954515	1.118660593	1.329733615	0	77.12851796	900.7144443	20	34.01807229	28.94895235	111	7
359	11	8.544003745	18.48528137	902	90	90.2	7.277362159	104	81	2.355029586	1.717404017	0	0.004914934	0.000591765	1.901657473	1.924327446	0.128385672	2.238202209	1.735527938	3.652892562	1.838726898	0	8.70661555	47.23797602	0.320724922	0.319667484	0.013120201	0.335686596	0.291819627	-0.314049587	1.103236139	0	1143.266367	42647.1114	0.334513026	0.331099322	0.010985578	0.336522495	0.298376644	8.365258775	3.066279347	0	5635.328548	1297151.134	37.5	35.8	6.554387843	43	18
360	17	7.280109889	19.3137085	2441	142	143.5882353	12.6726144	169	123	0.553426858	1.096974617	0	0.000541271	1.38E-05	3.436602422	3.533175872	0.22821351	4.219391795	3.28521882	5.648419462	2.256117437	0	2.105436169	6.892468994	0.376392187	0.377066172	0.009621579	0.385077947	0.3452288	3.028056285	2.004137894	0	2290.165226	219648.2886	0.217892084	0.213205091	0.014863605	0.226296551	0.177468341	8.260382701	2.914779802	0	1989.747728	258703.7818	15	17.64705882	7.315906735	44	13
361	28	10.29563014	25.3137085	3101	111	110.75	10.97928244	134	86	2.986739053	1.895381893	0	0.000938917	5.45E-05	1.619768959	1.628286911	0.074154667	1.818763929	1.544916804	10.1263137	3.263304225	0	66.94569512	1787.481462	0.300226202	0.295560732	0.007137019	0.301248332	0.2760214	9.866729552	3.219926971	0	7968.955817	2290594.166	0.369412224	0.361672117	0.014472588	0.37	0.323598972	11.7128028	3.523720002	0	2947.875215	563981.7296	46	45.89285714	4.7983575	56	36
362	64	14.4222051	35.3137085	6285	102	104.75	15.37706626	139	80	0.416	0.912315735	0	0.000159597	1.84E-06	1.651321305	1.653726704	0.100537667	2.199597041	1.510094432	-0.585532011	1.012028686	0	3.8095464	7.5249345	0.30711651	0.305689082	0.012734844	0.32900323	0.280850813	0.660995589	0.943457789	0	330.6514339	5672.546829	0.37	0.368226616	0.01062194	0.37	0.288457301	14.99983406	4.119531144	0	2568.391306	536215.7637	42.5	43.1	7.417771453	58	14
363	339	27.89265136	78.6629509	71794	194	214.9520958	102.5334652	454	80	0.776861333	1.084059445	0	2.36E-06	3.93E-09	1.246999103	1.355113075	0.240770124	1.904063856	1.042478739	0.86719569	1.331617031	0	0.933254907	1.200548651	0.231919743	0.252027026	0.044778978	0.354122147	0.193882578	0.86719569	1.331617031	0	26.98094292	186.6229396	0.37	0.37	5.55E-17	0.37	0.37	15.05263158	4.12948321	0	19	342	81	89.76047904	43.08225104	190	33
364	32	11.40175425	28.38477631	2979	97	96.09677419	9.406088758	116	80	-0.092027401	0.835328857	0	0.000625474	1.31E-05	1.872022257	1.912914744	0.151718157	2.433341377	1.804061815	4.528395792	2.253686078	0	7.933274313	50.35842387	0.342534719	0.343447581	0.007138653	0.354122147	0.335523539	4.657764936	2.182141095	0	8841.28346	1814077.347	0.37	0.359008308	0.023744751	0.37	0.281207908	13.90784087	3.9186992	0	1200.941091	163088.9307	40	38.03225806	8.240278225	48	11
365	38	11.66190379	30.14213562	3498	94	97.16666667	10.56067127	123	85	0.017647586	1.14310323	0	0.000782292	2.50E-05	2.301824116	2.305860296	0.196119145	2.79837875	2.045571118	0.516173651	1.227771799	0	2.211123485	4.036799225	0.3562402	0.360246788	0.007601438	0.372189258	0.348222564	1.411127609	1.610898986	0	4599.519971	502501.1633	0.319795936	0.312833348	0.024640459	0.346058405	0.252594289	3.185906142	2.01505087	0	298.9066262	10413.32273	30	28.86111111	12.34493323	51	10
366	47	15.26433752	34.3492424	5179	112.5	112.5869565	16.74174175	146	82	-0.171932301	0.615824426	0	0.000111225	7.22E-07	2.466242388	2.546510445	0.206524682	3.219089045	2.316603047	1.127855388	1.478895078	0	1.975117527	4.105128706	0.382795078	0.383080997	0.005655692	0.391340494	0.358703747	8.939685418	2.987908058	0	3214.023538	544428.4464	0.30870187	0.300925005	0.020738063	0.328734183	0.241853259	2.587928036	1.667291137	0	188.0768729	4300.456255	27	26.65217391	14.84590031	55	7
367	10	8.062257748	17.27817459	936	93	93.6	10.36532682	119	82	-0.222222222	0.99380799	0	0.001314828	4.74E-05	2.710426102	2.701362541	0.011318352	2.710426102	2.681715624	8.365258775	3.066279347	0	9947.936453	3042364.336	0.352039848	0.350621883	0.001977755	0.352039848	0.345903253	8.365258775	3.066279347	0	217750.4031	311566079.4	0.258395174	0.258216568	0.000535819	0.258395174	0.256609109	14.61258222	4.050702353	0	4827543.771	42965479457	11	11.2	1.469693846	15	10
368	141	18.02775638	52.17766953	22961	160	162.8439716	43.75241168	257	88	0.930912497	0.887304008	0	1.06E-05	3.06E-08	1.51954784	1.532472947	0.15123377	1.828219101	1.344820129	8.462562033	2.871573501	0	5.127124385	33.33732259	0.28260898	0.285012821	0.028126802	0.340016366	0.250112721	8.462562033	2.871573501	0	148.2281522	5182.221589	0.37	0.37	1.11E-16	0.37	0.37	15.05263158	4.12948321	0	19	342	67	67.92907801	18.36958842	107	36
369	230	29.54657341	74.28427125	47563	173	211.3911111	108.22293	454	80	0.142704522	1.152520362	0	3.22E-06	6.67E-09	1.344820129	1.497501686	0.478869941	3.149805953	1.04988748	2.293459884	1.732294074	0	0.379302147	0.40466866	0.250112721	0.263271168	0.055204021	0.386848741	0.195260473	1.643237166	1.327650758	0	15.77564182	83.18871265	0.37	0.35848731	0.031002875	0.37	0.228550244	14.8171673	4.085918839	0	691.1149868	74236.10919	72	84.97777778	49.44639697	190	10
370	124	19.20937271	51.97056275	16672	127.5	134.4516129	29.39013298	211	89	-0.678536655	0.380924537	0	2.20E-05	3.92E-08	1.61378458	1.670631114	0.177323497	2.119975108	1.348160559	3.924386379	2.013034518	0	2.002740818	5.705429532	0.300135344	0.308907966	0.030024166	0.350413569	0.250733981	2.116369005	1.689211133	0	103.3144911	1773.886369	0.37	0.368246341	0.007688879	0.37	0.320512315	15.01032041	4.121426383	0	6625.823507	2222835.591	53	55.84677419	12.41879712	88	37
371	178	19.92485885	56.52691193	41083	244.5	230.8033708	68.85092665	341	90	1.928990839	1.143593425	0	3.87E-06	8.69E-09	1.144807412	1.306666091	0.427418615	3.057904325	1.049929176	10.68703068	3.405468392	0	1.443113884	5.903747315	0.212913898	0.232449913	0.048776866	0.390959047	0.195268227	5.144545248	2.399509854	0	75.45810603	1572.828566	0.37	0.36176966	0.025571322	0.37	0.251246988	14.97248684	4.114261258	0	1035.762843	137145.7509	101	93.06741573	34.19994013	143	12
372	306	25.55386468	73.11269837	52242	157.5	171.8486842	63.72409276	322	81	0.312752496	0.903399441	0	4.65E-06	9.05E-09	1.431050843	1.547732808	0.397417464	3.141813784	1.208897398	2.910644396	2.05548265	0	0.716818029	1.247461626	0.266150106	0.275280983	0.041610947	0.386138341	0.224833501	-1.10380042	0.738023704	0	26.64232276	101.4912119	0.37	0.36045868	0.02842757	0.37	0.22166174	15.01699445	4.122650272	0	651.8394193	68610.00095	65.5	69.32565789	30.23018924	135	8
373	48	11.70469991	31.93502884	6109	126.5	127.2708333	25.3144718	177	84	-0.692581867	0.340389947	0	2.69E-05	4.75E-08	0.962033345	1.012306973	0.086089898	1.195968335	0.892702409	7.65512151	2.686162108	0	24.04914887	316.7975283	0.17892116	0.188271164	0.016011196	0.222428924	0.166026834	7.65512151	2.686162108	0	695.2749009	49245.55612	0.37	0.37	5.55E-17	0.37	0.37	15.05263158	4.12948321	0	19	342	52.5	52.89583333	10.68144728	74	35
374	13	7.280109889	17.07106781	1599	125	123	12.15920038	145	96	1.604895903	1.543336678	0	0.000815735	3.60E-05	1.480633055	1.477006921	0.032874736	1.523399892	1.434270216	-0.110156784	1.233480118	0	335.9272086	7594.512922	0.275371519	0.274697122	0.006114118	0.283325393	0.266748852	-0.110156784	1.233480118	0	9711.851257	1180552.179	0.37	0.37	5.55E-17	0.37	0.37	15.05263158	4.12948321	0	19	342	52	51.15384615	5.005322611	60	40
375	133	17.72004515	48.87005769	23057	174	173.3609023	46.70404957	263	88	-0.712813059	-0.241804763	0	4.45E-06	-2.27E-09	3.717441768	3.69089835	0.217235685	4.048991808	3.195388101	1.669321577	1.340677071	0	0.720852806	0.820529258	0.412082956	0.411352516	0.009331241	0.422799583	0.380228749	3.733323426	1.773029824	0	652.9236171	29580.77907	0.218746227	0.222373303	0.011881851	0.250011951	0.195204959	3.129591539	1.812149126	0	396.1845251	14290.26215	13	12.29323308	2.405451062	17	7
376	297	27.80287755	81.35533906	62045	208	210.3220339	87.45835632	386	81	0.115674281	0.548710953	0	1.70E-06	1.22E-09	1.149530258	1.212427045	0.255762225	2.476781388	0.982082586	1.447383354	1.736197925	0	1.195090015	2.268298261	0.213792264	0.221507524	0.033763297	0.330809212	0.182649964	-0.024709385	1.036824431	0	48.55520178	350.7994201	0.37	0.366369646	0.016650112	0.37	0.264017482	15.04047225	4.127155621	0	1515.835869	243572.9827	87	86.71525424	38.10334214	162	14
377	15	6.708203932	17.65685425	2352	153	156.8	16.61806246	186	125	-1.168854685	0.458017583	0	0.000280689	2.15E-06	1.183343937	1.144396627	0.050307823	1.190479201	1.043037663	7.597012353	2.899461509	0	301.557266	15183.50524	0.220081009	0.2128375	0.009356364	0.221408042	0.193986528	7.597012353	2.899461509	0	8718.1962	2360246.191	0.37	0.37	5.55E-17	0.37	0.37	15.05263158	4.12948321	0	19	342	64	65.46666667	7.098043549	78	52
378	166	19.41648784	54.38477631	36618	233.5	220.5903614	64.60799983	331	94	-0.183098162	0.292878838	0	3.21E-06	1.68E-09	1.100697439	1.108048678	0.089260744	1.6868693	1.000776703	1.271251193	1.627336491	0	5.708318926	22.19421082	0.204710225	0.205836753	0.015275171	0.27377621	0.186126738	6.972110135	2.609010825	0	319.721053	14915.32542	0.37	0.369716159	0.003646001	0.37	0.322882433	15.05131906	4.129231873	0	8450.422255	3207649.352	97.5	92.08433735	27.18331559	139	36
379	63	11.70469991	32.14213562	12764	193	202.6031746	45.64303862	299	111	0.295203808	1.045367826	0	1.49E-05	6.02E-08	3.834672931	3.950822581	0.391410127	5.640038168	3.538674254	0.10562782	1.299413914	0	0.413727383	0.345795162	0.414983196	0.409352156	0.014724439	0.423275772	0.36894955	1.334187038	1.548166875	0	519.9822198	18356.94942	0.215866798	0.20799327	0.020213572	0.229614087	0.143590498	2.720613194	1.820795907	0	207.3826331	5437.757612	16	20.88888889	12.41748781	73	12
380	60	13.34166406	34.97056275	5999	105	105.245614	13.56243613	134	81	-0.84809447	0.454501354	0	0.00011516	5.62E-07	1.846697654	1.954249467	0.550841223	3.506454985	1.317189615	7.78745361	2.650081057	0	0.26014514	0.351627419	0.321224789	0.314342893	0.040890015	0.376614257	0.244973935	-0.256896694	0.838226846	0	49.92674568	295.7068972	0.350036325	0.332372611	0.044998696	0.37	0.213677421	12.35004408	3.608062417	0	141.2053718	6054.117839	43	36.33333333	15.40145053	56	9
381	11	6.708203932	16.24264069	1185	106	107.7272727	11.15258559	128	91	-0.637958698	0.538203335	0	0.000839124	1.31E-05	1.429971638	1.42863597	0.002142673	1.429971638	1.422817242	9.614709478	3.253470669	0	170987.6044	230034956.7	0.265949393	0.265700982	0.000398499	0.265949393	0.264618802	9.614709478	3.253470669	0	4943351.234	35758484074	0.37	0.37	5.55E-17	0.37	0.37	15.05263158	4.12948321	0	19	342	44	44.72727273	4.494257125	53	38
382	87	18.35755975	50.59188309	14638	160	168.2528736	58.74007001	301	80	-0.100013243	0.69597062	0	5.66E-06	9.36E-09	3.001133385	3.034241702	0.176922746	4.020640954	2.819338572	-0.356863242	1.075386394	0	1.348618297	1.684217241	0.39336431	0.39017526	0.009869794	0.403598408	0.371949495	-0.082318365	0.791715348	0	898.3690406	21318.23423	0.253364022	0.256634593	0.015531294	0.27933624	0.192096927	0.34188552	1.216400007	0	235.5856746	4398.450732	15	14.91954023	4.426197846	24	8
383	13	8.246211251	19.07106781	1529	119	117.6153846	13.01796665	141	96	-0.708933046	0.196083201	0	0.000382789	1.47E-06	3.404693386	3.408173214	0.588132915	5.146638064	2.784057059	3.240859189	1.98522016	0	0.478097443	0.656271144	0.37120256	0.374318518	0.013566049	0.391285382	0.348714987	1.698937087	1.691229958	0	1733.773843	122093.1597	0.228636604	0.223447565	0.02906498	0.250063455	0.140395627	2.523495865	1.958160353	0	300.604874	10205.68783	12	14.84615385	10.79063806	52	9
384	120	16.15549442	44.04163056	27590	230.5	229.9166667	69.84752242	358	108	0.986686391	0.177098254	0	2.31E-06	6.22E-10	1.001402467	1.00949188	0.059310965	1.164145891	0.935902586	0.58458227	1.302107742	0	35.83196938	279.2884261	0.186243119	0.187747607	0.011030789	0.216510513	0.174061302	0.58458227	1.302107742	0	1035.923105	43414.83956	0.37	0.37	5.55E-17	0.37	0.37	15.05263158	4.12948321	0	19	342	96	96.05833333	29.2911522	150	45
385	77	14.86606875	38.38477631	16046	201	211.1315789	87.4565068	381	80	-0.026360544	0.685827655	0	2.57E-06	2.82E-09	3.800950222	3.937656608	0.49675008	6.741589317	3.696811104	9.681213052	3.26054129	0	0.766124749	2.186446942	0.415353884	0.408397138	0.015035617	0.422788015	0.366363381	7.224179124	2.645103089	0	688.6621741	47802.64711	0.212875123	0.208852596	0.021535081	0.226862856	0.108113496	3.023669849	2.109658149	0	237.9872319	7745.37722	16.5	18.90789474	10.75098237	58	7
386	20	8.94427191	21.89949494	2283	117	114.15	14.3257635	138	81	1.380165289	1.300176258	0	0.000338566	8.10E-06	1.134460691	1.148466879	0.074310032	1.238309497	1.054575871	2.555555556	1.844661968	0	106.6412458	2031.442851	0.210989592	0.213594494	0.01382035	0.23030363	0.19613243	2.555555556	1.844661968	0	3083.06053	315783.8177	0.37	0.37	0	0.37	0.37	15.05263158	4.12948321	0	19	342	49	47.5	5.894913061	57	34
387	69	14.56021978	37.21320344	10563	151	153.0869565	35.68775178	231	85	-0.673584505	0.162919645	0	1.24E-05	7.12E-09	1.031941559	1.048822263	0.085087881	1.261094376	0.951530726	4.266483838	2.166254348	0	28.79812518	334.777121	0.191922849	0.195062361	0.015824839	0.234541214	0.176967859	4.266483838	2.166254348	0	832.570572	52040.44864	0.37	0.37	1.11E-16	0.37	0.37	15.05263158	4.12948321	0	19	342	63	63.79710145	14.98364298	97	35
388	21	8.94427191	23.07106781	2481	122	118.1428571	14.752839	150	89	-0.26768382	0.996198778	0	0.000377218	7.30E-06	3.176067776	3.213013546	0.283653867	3.9730494	2.724411785	2.012323818	1.467265309	0	0.958460011	1.376796161	0.374399687	0.373221313	0.005123553	0.379219979	0.361135271	-0.723514541	1.01404068	0	6787.675791	567070.4452	0.237537178	0.232740051	0.018759557	0.263710426	0.184904862	4.309557249	2.179068581	0	445.0935992	20461.99255	12	13.0952381	4.297338732	31	10
389	73	13.92838828	37.55634919	9303	119.5	129.2083333	37.00860917	247	83	-1.231267223	0.489104537	0	2.74E-05	7.00E-08	2.11721105	2.326464547	0.391151557	3.756354848	1.970484697	4.028121779	2.262454385	0	0.813862856	1.661141676	0.353319265	0.354377436	0.012781459	0.376019626	0.320799967	0.146949026	1.102146346	0	342.630658	6990.022855	0.327554345	0.309037872	0.036950303	0.340359843	0.198635969	12.37846857	3.624061408	0	202.6045008	10451.27274	38.5	36.33333333	14.85952743	68	13
390	6	5.385164807	12.24264069	820	133	136.6666667	13.49897115	160	118	-1.238095238	0.872871561	0	0.001322751	4.20E-05	4.890261907	4.739986907	0.238847194	4.890261907	4.250628821	11.32967535	3.489711934	0	21.99787194	360.0481492	0.371180148	0.366219611	0.011471953	0.372020355	0.34057672	13.67761765	3.894815928	0	13598.07312	6175938.969	0.151002023	0.15408699	0.009114668	0.174117998	0.146395849	11.32967535	3.489711934	0	11710.85844	4422549.227	54.5	54.83333333	6.202598022	67	48
391	105	16.76305461	43.79898987	14558	138	138.647619	26.62078706	193	80	-0.971221172	0.557556788	0	2.04E-05	5.15E-08	1.083514377	1.107167374	0.049276773	1.259325553	1.04913677	9.832709475	3.107471547	0	58.54309862	1391.940653	0.20151448	0.205913518	0.009164607	0.234212244	0.195120854	9.832709475	3.107471547	0	1692.515079	216374.4519	0.37	0.37	0	0.37	0.37	15.05263158	4.12948321	0	19	342	57	57.72380952	11.15133581	81	33
392	56	11.70469991	31.55634919	6880	125.5	122.8571429	17.19886684	167	89	-0.676647429	0.582230776	0	9.35E-05	5.26E-07	3.155073088	3.18810845	0.181061126	3.900821646	2.841507619	2.603036634	1.72184361	0	1.427657825	2.937175509	0.408873929	0.402699011	0.014637811	0.416127106	0.366569315	2.837499272	1.991315826	0	943.1394373	57677.17799	0.254745722	0.251898506	0.013434996	0.265432491	0.190407676	6.580344069	2.562555716	0	608.6674511	38480.74167	10	9.660714286	1.795597649	20	7
393	11	9.219544457	19.62132034	1043	94	94.81818182	8.92206847	114	83	-0.637958698	0.538203335	0	0.00119538	2.22E-05	1.866499329	1.765509023	0.386427172	2.314977945	1.262775831	5.214068407	2.298890279	0	2.829146906	10.93960126	0.307456941	0.287423214	0.037655031	0.335867501	0.234853935	0.526222361	1.390977914	0	274.571162	6328.526699	0.327707671	0.331053828	0.033558147	0.37	0.267479973	6.958467121	2.544518685	0	266.5611786	11073.91012	35	32.72727273	9.126294768	44	13
394	19	16.55294536	35.86396103	3163	168	166.4736842	30.73377779	216	110	-0.76920196	0.057623488	0	4.41E-05	1.69E-08	1.091178098	1.097166632	0.032121348	1.142587	1.044551098	3.170716037	2.055766015	0	316.7526058	11589.21385	0.202939796	0.204053557	0.005974002	0.212500941	0.194268	3.170716037	2.055766015	0	9157.502322	1801520.624	0.37	0.37	0	0.37	0.37	15.05263158	4.12948321	0	19	342	70	69.42105263	12.91394917	90	46
395	55	12.08304597	31.89949494	8991	163	163.4727273	29.0346843	223	111	-0.394375338	0.200021381	0	2.83E-05	3.02E-08	1.041784192	1.046926272	0.027729626	1.124418777	0.977225827	4.274931758	2.41349655	0	191.5655109	6399.155528	0.193753405	0.19470974	0.005157219	0.209121974	0.181746692	4.274931758	2.41349655	0	5538.270495	994736.2102	0.37	0.37	1.67E-16	0.37	0.37	15.05263158	4.12948321	0	19	342	68	68.16363636	12.20098899	93	46
396	39	12.36931688	29.3137085	4425	110	113.4615385	15.91781159	147	85	-0.89405237	-0.217005366	0	0.000105871	-2.36E-07	1.334400276	1.316246981	0.086202657	1.432211401	1.156118513	0.696314267	1.375397794	0	22.2439387	144.2931977	0.248174812	0.244798621	0.016032167	0.266365949	0.215017563	0.696314267	1.375397794	0	643.0852237	22430.09534	0.37	0.37	1.67E-16	0.37	0.37	15.05263158	4.12948321	0	19	342	46	47.07692308	6.703939199	61	35
397	8	7.280109889	16.07106781	445	85	89	7.483314774	99	81	-0.666666667	1.154700538	0	0.009259259	0.001028807	2.833403201	2.818596764	0.072050059	2.897786657	2.734791356	3.373569199	2.254196181	0	233.368115	8036.260147	0.338049311	0.338566571	0.011613517	0.35648459	0.326284071	3.285444234	2.067728053	0	5043.465106	740605.53	0.237356877	0.238927808	0.003141863	0.245211535	0.237356877	12.97505669	3.783071426	0	204228.3483	349155251.6	12	11.6	1.356465997	13	9
398	12	16.2788206	28.20710678	1992	170	166	33.21897048	236	112	1.71484375	1.4296875	0	0.00011562	1.78E-06	1.168290386	1.166588136	0.02015373	1.186591254	1.106911512	9.289256198	3.177998494	0	1155.062795	124756.1833	0.217281316	0.216964727	0.003748237	0.220684953	0.205865932	9.289256198	3.177998494	0	33393.53814	19393104.67	0.37	0.37	5.55E-17	0.37	0.37	15.05263158	4.12948321	0	19	342	71	69.25	13.92913613	99	47
399	99	14.86606875	40.38477631	20408	200	206.1414141	60.52664662	325	106	-1.14079894	0.037665813	0	6.59E-06	6.38E-10	1.012854705	1.03708886	0.062883678	1.185521358	0.83838221	2.22869779	1.724868174	0	14.37588308	94.01728528	0.188373033	0.192880156	0.01169525	0.220485971	0.155924239	2.22869779	1.724868174	0	415.615153	14614.8031	0.37	0.37	5.55E-17	0.37	0.37	15.05263158	4.12948321	0	19	342	83	86.05050505	25.35181692	136	44
400	92	20.24845673	47.55634919	11504	121	129.258427	33.03574098	211	83	-1.489912938	0.032668873	0	2.51E-05	4.11E-09	1.339671192	1.331819606	0.090062283	1.579593358	1.185667004	-0.916673243	-0.278802724	0	2.749021301	-1.270761857	0.24915511	0.247694854	0.016749989	0.293776382	0.220513059	-0.916673243	-0.278802724	0	79.47580694	-197.5374451	0.37	0.37	0	0.37	0.37	15.05263158	4.12948321	0	19	342	50	53.76404494	13.87587225	88	34
401	6	5.830951895	13.65685425	442	87	88.4	3.878143886	93	84	3.285444234	2.067728053	0	0.056790123	0.027983539	3.575485215	3.586134451	0.111488306	3.713302235	3.464291284	3.373569199	2.254196181	0	99.98959188	2253.844261	0.36119169	0.358510607	0.005362167	0.36119169	0.347786273	12.97505669	3.783071426	0	70114.83711	70235945.82	0.193511864	0.199075665	0.006814237	0.207421367	0.193511864	6.653689452	2.873019386	0	48585.26455	30767727.04	15	13.6	3.440930107	17	9
402	8	6.403124237	14.24264069	922	113	115.25	9.051933495	133	102	0.314878893	1.150049336	0	0.002211238	0.000119583	4.193511973	4.243108833	0.076924859	4.367750764	4.166996861	6.913082843	2.751919666	0	145.7739345	4843.458302	0.364647586	0.365172548	0.002383026	0.371152912	0.362341959	13.25287356	3.811403267	0	140082.3923	199829787.7	0.172991833	0.17126658	0.002988225	0.172991833	0.166090824	11.62759924	3.577070067	0	241475.259	424459646.4	38.5	39.875	4.399928977	48	34
403	147	18.02775638	50.38477631	18406	126	125.2108844	21.2462822	174	80	-0.130050002	0.523558305	0	3.88E-05	1.27E-07	2.855030841	2.759558501	0.423130649	3.467387184	1.592858054	-0.988829388	0.631884641	0	0.200326641	0.056655994	0.380505527	0.378907569	0.025654013	0.413770522	0.285673569	-0.133810743	0.977813059	0	62.30216132	480.8509769	0.270353022	0.277976054	0.032848149	0.37	0.213975911	1.234546482	1.520397844	0	63.21013656	764.0773716	12	16.18367347	10.41259076	52	8
404	175	20.61552813	56.87005769	21378	122	123.5722543	26.12822393	198	81	-1.000886399	-0.042574766	0	2.52E-05	-5.39E-09	1.426752417	1.394877383	0.150474043	1.729504364	1.156347759	-0.060859997	0.96714659	0	2.682179191	4.24838619	0.265350675	0.259422483	0.027985506	0.321657174	0.215060199	-0.060859997	0.96714659	0	77.54336263	660.4033234	0.37	0.37	5.55E-17	0.37	0.37	15.05263158	4.12948321	0	19	342	51	51.41040462	10.99128958	83	34
405	61	12.36931688	31.79898987	8484	135	143.7966102	44.49329779	257	81	-1.033247844	0.245721455	0	1.13E-05	9.34E-09	3.23818659	3.20592266	0.176813738	3.616886887	2.872210418	4.252916281	1.919830988	0	2.144154824	6.027638658	0.386143763	0.384936849	0.00825361	0.393434131	0.351917337	4.031825077	2.300017491	0	2149.831448	229264.9981	0.237946161	0.239457733	0.011430366	0.258624999	0.215901495	0.86981532	1.558841233	0	1268.362532	70415.29304	13	13.22033898	3.608219414	23	8
406	32	10.77032961	26.48528137	4488	146.5	149.6	34.42053651	219	84	-0.344045369	0.364893186	0	2.80E-05	5.42E-08	1.352674282	1.326221206	0.07465328	1.593972363	1.161433909	5.781616492	2.535336177	0	20.5486901	236.1629511	0.251573454	0.24665365	0.013884188	0.296450622	0.216006132	5.781616492	2.535336177	0	594.0745991	36711.06881	0.37	0.37	1.67E-16	0.37	0.37	15.05263158	4.12948321	0	19	342	61	62.36666667	14.45333487	91	35
407	24	8.544003745	23.3137085	3056	127	127.3333333	10.97218706	160	112	-0.944839599	0.605958483	0	0.000500338	6.78E-06	1.139525548	1.129274679	0.037188606	1.16866788	1.035133052	0.133551763	1.235553454	0	111.3818535	1452.389833	0.211931565	0.210025085	0.006916422	0.217351523	0.19251641	0.133551763	1.235553454	0	3220.114258	225771.1587	0.37	0.37	5.55E-17	0.37	0.37	15.05263158	4.12948321	0	19	342	52.5	52.95833333	4.60506213	67	47
408	41	9.848857802	26.72792206	6472	150	157.8536585	23.69373796	213	121	-1.088242199	0.249601397	0	6.60E-05	1.34E-07	3.678442094	3.750927066	0.314678422	5.11096833	3.570137098	11.21903628	3.495611178	0	3.422480998	22.1327148	0.386677403	0.388248015	0.007115524	0.398509003	0.371604594	-1.294552855	0.522584014	0	1494.920393	30205.30464	0.211412286	0.207097924	0.014605513	0.217326679	0.148630585	1.322611759	1.733004957	0	708.3162955	32669.36213	15	17.12195122	9.258338686	60	12
409	71	15	40.38477631	6586	97	99.78787879	11.5424318	128	80	-0.878804747	0.54229845	0	0.000219605	1.76E-06	1.731564274	1.720456326	0.049250538	1.800057423	1.628286923	7.228799174	2.61228034	0	76.59255801	1751.054419	0.322040281	0.319850387	0.008999239	0.334778793	0.302832523	8.157878146	2.812046034	0	2349.301054	320206.7156	0.37	0.369862859	0.000930242	0.37	0.362525503	15.03610766	4.126335688	0	318883.6974	743041433.3	40	41.40909091	4.833523317	53	33
410	99	14.76482306	42.38477631	19667	183	200.6836735	77.69716158	362	87	-0.778495951	0.306079275	0	3.63E-06	2.12E-09	1.124249557	1.192192456	0.180116579	1.830376808	0.988781078	5.267942051	2.282241767	0	2.704358128	10.14981096	0.209090502	0.220541972	0.031616307	0.299616834	0.183895764	4.04367361	1.943521507	0	88.60850524	1621.072605	0.37	0.368415061	0.006635048	0.37	0.32408274	14.92126694	4.104939672	0	7206.076023	2511048.137	76.5	83.7755102	32.63794293	152	36
411	58	12.64911064	34.14213562	8045	135	141.1403509	42.22888286	230	84	-0.033498327	0.743342098	0	1.75E-05	5.44E-08	3.169845866	3.050408376	0.285066101	3.364941806	2.419296528	1.911048267	1.395016287	0	0.995043034	1.384656579	0.383580472	0.373327721	0.020083549	0.393605274	0.323785221	4.997523814	2.201380116	0	351.7410858	14522.1089	0.242202069	0.244583521	0.01281421	0.267053727	0.22075937	0.233207151	1.21525955	0	834.5359667	29297.90932	14	14.12280702	3.330192426	21	8
412	66	14.56021978	37.79898987	5872	95	97.86666667	11.80461303	141	80	0.896155371	1.157384256	0	0.000259787	4.85E-06	2.879531145	2.894540053	0.151438987	3.446058847	2.681784139	4.452077562	2.173412216	0	3.614199449	14.93345428	0.375394025	0.374775015	0.007722116	0.386450463	0.337437958	1.616	1.596552536	0	925.0680921	44920.41563	0.25697423	0.258199621	0.012968517	0.27699561	0.218526318	8.086889431	2.86858115	0	1062.79517	99389.72709	9.5	9.716666667	1.141514588	13	8
413	160	18.86796226	54.38477631	30452	187.5	190.325	64.16604924	323	92	-0.812809835	0.229497272	0	3.60E-06	1.57E-09	1.057958142	1.072509771	0.117292099	1.320942381	0.926982883	3.21843044	1.673477848	0	5.839085974	23.61224455	0.196761473	0.199467818	0.021814253	0.245671882	0.172402395	3.21843044	1.673477848	0	168.8113764	3670.47723	0.37	0.37	5.55E-17	0.37	0.37	15.05263158	4.12948321	0	19	342	78	79.44375	26.97423467	135	38
414	85	13.92838828	40.17766953	13331	156.5	158.702381	43.32512187	247	84	-0.708851632	0.315324278	0	1.10E-05	1.15E-08	3.277839583	3.280874879	0.165318077	3.547609668	2.733363345	-0.09881653	0.806365191	0	1.125241387	0.962499068	0.400387782	0.397343694	0.012682619	0.413968366	0.370787598	2.281042031	1.700013801	0	482.1962961	18000.65267	0.242754109	0.24130634	0.009359538	0.279925658	0.224642148	1.255612607	1.598605411	0	694.8290616	29279.13491	13	12.82142857	2.351092524	17	8
415	39	11.18033989	29.93502884	4579	117	117.4102564	16.60509336	149	82	-1.169568649	0.448893765	0	0.000108234	5.05E-07	3.164955482	3.096335393	0.301647105	3.505222154	2.484790545	1.047361256	0.959735977	0	0.315067441	0.169729395	0.390686448	0.390891714	0.010895188	0.403543233	0.357693458	2.428494389	1.631406258	0	819.0904478	38243.70114	0.241722833	0.253192575	0.021523992	0.297601335	0.219582387	2.139256523	1.381662096	0	166.2299291	2961.1859	10	10.51282051	1.53375348	15	8
416	150	21.47091055	58.17766953	16725	110	116.1458333	23.69129257	207	80	-0.222447962	0.827754091	0	5.04E-05	2.96E-07	2.215370849	2.271605221	0.407830853	3.017251531	1.680371083	2.951752664	1.388928946	0	0.293143068	0.220444604	0.36364326	0.358952501	0.026896709	0.397436013	0.312519254	-0.587349696	0.650847897	0	81.21756372	476.3810122	0.323037861	0.320717252	0.036903716	0.37	0.251539581	0.823526714	1.369304917	0	57.26743675	593.4194613	34.5	31.4375	13.93173772	58	9
417	88	13.41640786	38.14213562	18795	214	213.5795455	54.28517326	306	103	-0.731515022	0.419683647	0	6.19E-06	6.47E-09	0.928582966	0.950958711	0.036718445	1.012463404	0.888580343	1.997582457	1.638701168	0	126.0104712	2317.980171	0.172699982	0.176861474	0.00682898	0.188300257	0.165260203	1.997582457	1.638701168	0	3643.036116	360325.4836	0.37	0.37	5.55E-17	0.37	0.37	15.05263158	4.12948321	0	19	342	89.5	89.19318182	22.78100183	128	43
418	60	18.02775638	39.55634919	9458	147.5	157.6333333	50.01032116	251	88	-0.733333333	-3.42E-15	0	6.27E-06	-5.37E-23	2.916309708	2.706750537	0.688203637	3.661521215	1.320942381	-6.66E-15	0.346410162	0	0.060846023	0.005199229	0.364707868	0.350686031	0.037751688	0.386353037	0.245671882	4.699011585	2.334749576	0	108.9149193	2653.819409	0.24468201	0.270971414	0.052934798	0.37	0.193747319	0.039455782	1.013993443	0	37.55565354	233.3716691	21.5	29.28333333	20.92454035	96	8
419	291	29.83286778	83.35533906	59179	194	203.3642612	78.43826535	384	80	-0.676950809	0.229515828	0	2.63E-06	9.79E-10	1.266191147	1.49456886	0.440856777	2.973357547	1.100160414	5.82262625	2.591428825	0	0.659294226	1.387261053	0.235489123	0.262069525	0.04911676	0.37308824	0.204610348	2.400631535	1.895342269	0	31.77621366	339.500852	0.37	0.357067583	0.030285614	0.37	0.237522484	14.98912789	4.117317419	0	695.9194532	75587.99306	76	80.54295533	37.72709988	161	11
420	12	7.211102551	16.82842712	1262	105.5	105.1666667	12.36819398	123	85	-0.628099174	0.657842934	0	0.000846414	1.62E-05	3.553737936	3.641242583	0.197818676	4.09701191	3.414523412	3.487534626	2.080206382	0	6.798477694	36.87431317	0.398634674	0.396136991	0.008897061	0.401703876	0.367929137	1.913789263	1.787047221	0	3263.009216	333091.4454	0.224879967	0.217094663	0.013134852	0.234048613	0.191377046	9.289256198	3.177998494	0	4027.395166	812250.6243	9	9.75	2.586020108	16	7
421	181	22.8035085	60.627417	31218	157	178.3885714	68.10871885	328	80	0.509434588	0.8590463	0	3.88E-06	6.57E-09	1.372649784	1.462000872	0.234865109	2.174168676	1.170277974	0.476483726	1.155452139	0	0.949819185	1.06958023	0.255288543	0.267561725	0.036064846	0.348289181	0.217650972	2.19823948	1.350947455	0	46.29233576	425.5024835	0.37	0.365582782	0.014349831	0.37	0.292677819	15.00478148	4.120380867	0	2530.416874	524475.8244	65	73.86857143	29.27075353	137	18
422	159	18.86796226	54.38477631	18046	116.5	117.1818182	19.87508214	172	82	-1.234285582	0.080023682	0	4.85E-05	2.71E-08	1.639944074	1.678246895	0.15289788	2.234851706	1.442150634	0.6037959	1.216454474	0	1.836196898	3.026737336	0.304144932	0.307647043	0.020946281	0.344648435	0.26821447	5.039048777	2.207999924	0	213.6663745	6896.096424	0.37	0.365520697	0.012437647	0.37	0.295000099	14.827557	4.08724898	0	2298.343804	450353.545	48.5	48.36363636	8.952122423	72	20
423	27	10	24.24264069	2868	108	110.3076923	12.1267956	137	89	-1.239396216	0.288504884	0	0.000310754	1.58E-06	1.587418158	1.584917085	0.052240083	1.699845763	1.491363896	3.252658542	2.016542661	0	61.39786377	970.146465	0.295231656	0.294766501	0.00971573	0.316141199	0.277367265	3.252658542	2.016542661	0	1775.048002	150807.3704	0.37	0.37	1.11E-16	0.37	0.37	15.05263158	4.12948321	0	19	342	44.5	45.69230769	5.172183223	57	37
424	34	9.848857802	26.14213562	4400	126.5	129.4117647	21.6782863	173	91	0.438314109	0.746960797	0	7.77E-05	5.12E-07	3.736732317	3.794027046	0.237983249	4.663651384	3.524256473	0.249339245	1.050557946	0	1.068803774	1.160825609	0.402937988	0.398693619	0.013081771	0.41257613	0.363474383	1.928937288	1.596356564	0	833.8432223	38437.62159	0.210976839	0.2099339	0.015299684	0.227209266	0.159854763	2.269228936	1.691510631	0	427.8896105	14971.74233	11	13.26470588	8.175677067	53	9
425	79	18.35755975	44.76345597	13512	162	171.0379747	44.62628023	271	102	-0.200856283	0.58148166	0	1.29E-05	2.69E-08	1.074232748	1.096240564	0.075981852	1.45108313	1.007119259	2.63223349	1.936396199	0	15.26592135	115.4991405	0.199788261	0.20386393	0.014141609	0.269875756	0.187306341	2.710536195	1.961172696	0	446.0471057	18475.10549	0.37	0.36996719	0.000289773	0.37	0.367407986	15.04675139	4.128362457	0	2753587.711	18863670078	68	71.3164557	18.67004933	113	42
426	13	7.280109889	17.89949494	1190	99	99.16666667	9.581521568	119	85	-0.75308642	0.786255967	0	0.001297578	3.68E-05	1.887103238	1.872371761	0.045001925	1.925753008	1.761660829	0.88458729	1.33841876	0	76.3402283	892.7342497	0.349413723	0.346197354	0.007439016	0.353987141	0.326711408	0.50887574	1.425613444	0	3883.094836	344960.031	0.368953935	0.367867068	0.001537061	0.368953935	0.365693335	8.829126917	3.172501583	0	951051.2159	2942440605	41	41.08333333	3.988699315	49	35
427	10	6.32455532	15.07106781	1141	117	114.1	8.993886813	131	100	3.652892562	1.838726898	0	0.002289282	0.000201403	3.322324192	3.299346	0.185573566	3.615091584	3.021389805	-0.448979592	0.724417933	0	3.971836251	5.734244351	0.373342095	0.36731968	0.013715954	0.376919492	0.331023216	5.656509695	2.429948729	0	1803.967462	186183.0583	0.219032214	0.222337817	0.016649055	0.240896871	0.182166827	0.823529412	1.53127382	0	985.730657	47390.38675	12	13.8	5.528109984	30	10
428	55	17.08800749	39.97056275	5329	98	100.5471698	11.66605467	129	81	-0.883325953	0.538203335	0	0.000193296	1.45E-06	1.768467401	1.784525102	0.075510321	1.958158454	1.601293116	3.666145473	1.910921135	0	10.65316063	66.44472021	0.324872122	0.325001466	0.012582332	0.349002124	0.297812153	5.158776012	2.326195103	0	1033.999234	77343.97047	0.37	0.362569581	0.011716266	0.37	0.320911719	12.52008135	3.680079224	0	2891.382992	572157.5079	41	41.62264151	5.036569719	54	32
429	6	6.32455532	14.24264069	393	99.5	98.25	10.709225	111	83	0.25	1.5	0	0.005102041	0.000546647	3.793028103	3.793028103	0	3.793028103	3.793028103	15.05263158	4.12948321	0	19	342	0.358510967	0.358510967	0	0.358510967	0.358510967	15.05263158	4.12948321	0	19	342	0.188038392	0.188038392	0	0.188038392	0.188038392	15.05263158	4.12948321	0	19	342	22.5	22.25	2.384848004	25	19
430	125	19.41648784	50.38477631	29544	235	236.352	75.06010989	370	98	-0.275824278	-0.19325145	0	1.35E-06	-3.01E-10	1.018020136	1.661125185	0.968704847	4.130014759	0.913046321	14.67937705	4.057855716	0	0.586235083	1.821395704	0.188446847	0.243399269	0.081972043	0.380911666	0.169810441	2.455898014	1.906739048	0	54.27912254	762.5011238	0.37	0.327033618	0.062960025	0.37	0.177436792	14.39310539	4.003494284	0	201.3775986	11440.78829	81	80.896	46.68718437	155	15
431	206	25.96150997	65.9411255	49636	231	244.5123153	109.932911	469	80	-0.238331315	0.111141742	0	9.70E-07	1.06E-10	1.093449822	1.154241315	0.191735019	1.952772292	0.978252423	0.751301179	1.560549422	0	2.159944214	4.953832626	0.203362296	0.212227322	0.029432185	0.322691053	0.181937621	4.729388289	2.207652669	0	100.2078255	2214.538341	0.37	0.367324721	0.015348114	0.37	0.244926664	14.98313735	4.1164372	0	1058.39578	141740.3967	97	101.9064039	46.56417901	196	17
432	199	25.55386468	70.59797975	25652	117	130.213198	38.26975093	248	81	0.285500029	1.187765164	0	2.76E-05	1.72E-07	1.838782252	1.858209109	0.200330613	2.545021849	1.579623555	-0.281087018	0.708914658	0	0.933680771	0.639575145	0.332718393	0.331828214	0.022111468	0.362785101	0.293781998	-0.758677758	0.592675148	0	103.9633539	628.2567156	0.37	0.356951062	0.017615711	0.37	0.282041793	12.65614983	3.705455131	0	770.9903149	79325.88803	49	53.72081218	16.68453868	104	12
433	26	9.486832981	24.48528137	2927	112	112.5769231	14.06625279	137	86	0.071989618	0.964688204	0	0.00027527	4.41E-06	1.533687527	1.520057746	0.026273201	1.544200281	1.428582615	10.00605357	3.21905598	0	376.698992	23535.32589	0.285238711	0.282703813	0.00488635	0.287193897	0.265691059	10.00605357	3.21905598	0	10890.58726	3658520.375	0.37	0.37	1.11E-16	0.37	0.37	15.05263158	4.12948321	0	19	342	46.5	46.73076923	5.984323703	57	36
434	41	13.34166406	31.89949494	9354	215	228.1463415	75.8093118	365	84	-0.799720905	0.144604087	0	3.46E-06	9.30E-10	0.98835361	0.996775097	0.04041643	1.115012687	0.924450397	7.913290196	2.891342385	0	128.7435998	4223.650706	0.183816263	0.18538251	0.00751674	0.207372607	0.171931397	7.913290196	2.891342385	0	3722.052456	656558.2409	0.37	0.37	0	0.37	0.37	15.05263158	4.12948321	0	19	342	90	95.31707317	31.85672118	153	35
435	13	10.77032961	24.14213562	1093	92	91.08333333	6.061605031	99	80	-0.75308642	0.786255967	0	0.004155125	0.000210591	2.004704839	2.049657696	0.104972801	2.25952875	1.954045779	2.61082206	1.920617988	0	36.91009565	430.68401	0.326291146	0.325346139	0.002348789	0.326497967	0.318488744	6.004163927	2.702044529	0	101328.7497	87154843.51	0.320386057	0.316534384	0.014739229	0.331990253	0.287470149	4.875961974	2.185735237	0	1317.385888	104512.2179	33	30.91666667	9.71646655	41	12
436	28	9.486832981	24.72792206	3701	133	132.1785714	21.31742006	170	80	0.50364204	0.90382023	0	7.81E-05	6.24E-07	3.242965031	3.277562579	0.221888556	3.831993992	2.626061373	8.528801367	2.988500237	0	2.154101757	9.448276997	0.38076895	0.377443603	0.014884791	0.388417461	0.312323834	4.436091467	2.417018748	0	787.7435979	53438.8794	0.236608532	0.229784559	0.012192332	0.23685796	0.196161881	13.15350908	3.785123529	0	5310.996999	1465021.983	13	13.35714286	2.05659715	20	10
437	76	18.02775638	46.87005769	11158	132	148.7733333	56.34573591	301	81	0.700477675	1.064556972	0	1.36E-05	5.37E-08	3.25633166	3.253352064	0.274054162	3.909110985	2.847139611	-0.216317591	0.777807835	0	0.478421346	0.257387906	0.398286296	0.395848534	0.016273571	0.418249838	0.365020162	-0.305016703	0.727703428	0	220.5439569	2383.401256	0.244592226	0.243248198	0.015832637	0.262080047	0.203678854	0.856178525	1.361717918	0	452.1718499	13093.09848	11	11.82666667	2.876911925	20	8
438	19	7.280109889	19.3137085	2267	117	119.3157895	14.0039567	150	89	2.340237119	1.40112768	0	0.000282145	6.64E-06	1.130533406	1.101469224	0.05037128	1.147397515	1.022119213	5.568231821	2.415200598	0	271.631227	10812.4161	0.210259186	0.204853763	0.009368166	0.213395612	0.190096067	5.568231821	2.415200598	0	7853.016982	1680768.935	0.37	0.37	0	0.37	0.37	15.05263158	4.12948321	0	19	342	49	49.68421053	5.822394439	62	37
439	5	6.708203932	13.89949494	283	88	94.33333333	9.672412086	108	87	8.829126917	3.172501583	0	0.02292769	0.011013929	2.172582462	2.189798663	0.024347385	2.224231065	2.172582462	8.829126917	3.172501583	0	3790.371081	740328.4554	0.320429044	0.320751867	0.00045654	0.321397513	0.320429044	8.829126917	3.172501583	0	10780232.13	1.12291E+11	0.293417322	0.291434931	0.002803525	0.293417322	0.287470149	8.829126917	3.172501583	0	285875.9665	484918012.3	16	16.33333333	0.471404521	17	16
440	76	17.49285568	42.627417	14384	181.5	189.2631579	65.7656062	322	80	2.09648214	1.552142088	0	7.05E-06	2.90E-08	3.892174199	3.917675242	0.184036282	4.668518166	3.674560787	2.203627347	1.830206854	0	2.422540333	6.900915381	0.404629092	0.402176643	0.013073375	0.418797736	0.376608716	-1.291705323	0.404226592	0	543.1494613	5116.864421	0.209412964	0.204698417	0.011790477	0.213872377	0.16391536	9.497741822	3.118716306	0	1400.190302	163401.6617	16	18.03947368	7.208256942	40	7
441	17	7.280109889	18.48528137	2823	158	166.0588235	28.93495868	228	126	-0.039566699	0.974815903	0	0.000123389	1.34E-06	4.388086904	4.447560515	0.51322912	5.562920956	3.855606341	1.352962866	1.303642522	0	0.535366982	0.510664764	0.38980213	0.381267762	0.018869083	0.396974996	0.345705584	4.680376562	2.289093097	0	1646.807292	152977.5241	0.16820571	0.172938248	0.022515816	0.204833324	0.134826934	1.754372042	1.800926807	0	883.2509178	47273.98452	52	46.23529412	17.9592002	74	15
442	19	9.219544457	22.48528137	2813	153	148.0526316	23.14592992	186	108	-1.1710765	0.079607417	0	9.97E-05	7.93E-08	1.260095731	1.274446002	0.055432677	1.375807628	1.126990944	1.876190554	1.794802326	0	56.33256601	758.8499765	0.234355484	0.23702438	0.010309496	0.255875846	0.209600351	1.876190554	1.794802326	0	1628.607294	117961.7445	0.37	0.37	0	0.37	0.37	15.05263158	4.12948321	0	19	342	64	61.73684211	9.807849194	78	45
443	79	15.26433752	42.38477631	11629	143.5	149.0897436	40.15680352	251	82	-0.902103712	0.361606438	0	1.31E-05	1.71E-08	2.541133092	2.56654314	0.611668035	3.523976428	1.483718041	-0.234713466	0.679500215	0	0.111981602	0.025463003	0.358406348	0.346421482	0.033491679	0.384371506	0.266569565	-0.667550319	0.797979765	0	64.38509674	412.258774	0.279128376	0.279736089	0.048778444	0.361760862	0.203282083	3.750520953	1.896530743	0	46.30803875	597.646622	20	30.82051282	20.521873	88	8
444	38	12.08304597	30.24264069	5777	155.5	152.0263158	28.90864635	201	89	-0.499034182	0.526493957	0	4.17E-05	1.42E-07	1.752801916	1.773092979	0.085698762	1.924459882	1.589007484	4.868909489	2.121395027	0	16.46861643	141.7774687	0.325294729	0.324418987	0.009530916	0.337101141	0.295527243	1.801201565	1.673421002	0	1184.392767	68210.12336	0.37	0.364365412	0.008471836	0.37	0.344499118	12.34130219	3.653195164	0	12987.92602	5407326.375	65	63.42105263	12.13440428	84	37
445	8	6.08276253	13.65685425	828	103	103.5	13.12440475	122	80	-1.833333333	0.40824829	0	0.00085034	1.01E-05	2.542855711	2.646244349	0.194892275	2.96140697	2.378059074	5.008230453	2.237805444	0	9.917872155	69.89563982	0.340942141	0.340028306	0.00354863	0.34333324	0.334895702	5.390532544	2.5344239	0	91302.34081	69920113.34	0.2686113	0.257150402	0.020681697	0.28722574	0.224978815	6.913082843	2.751919666	0	1516.25435	162477.7295	13.5	13.625	1.576190027	16	11
446	76	15.8113883	41.3137085	12118	157.5	159.4473684	37.24329496	226	88	-0.761604338	0.161398859	0	1.40E-05	8.49E-09	1.390797297	1.413646985	0.087535041	1.806515117	1.298079975	2.439635108	1.822082292	0	9.33875687	51.99979014	0.258663659	0.262607102	0.01507726	0.312708993	0.24141988	5.25483966	2.225737368	0	356.470937	14979.9412	0.37	0.369662801	0.002920231	0.37	0.344372858	15.04627105	4.128271333	0	28139.47208	19486872.87	65.5	66.47368421	15.66463809	94	36
447	152	25.96150997	61.49137803	23752	150	157.2980132	47.26461997	277	85	-0.265769448	0.569712023	0	9.97E-06	1.79E-08	3.057273073	2.695765593	0.63261541	3.433119784	1.517553914	1.945043419	1.824639497	0	0.574894259	0.795351361	0.389463891	0.368340079	0.042178855	0.40632232	0.282238145	2.40653246	1.774083758	0	103.510946	1868.329781	0.257746155	0.283059427	0.048824524	0.37	0.216528571	6.18652811	2.630145581	0	149.8185746	4823.122351	17	26.7218543	22.58263968	93	7
448	69	14.4222051	36.72792206	7178	108	107.1343284	13.26525652	134	83	-0.317928303	0.182891939	0	0.000137977	2.96E-07	1.622688073	1.642117632	0.149035919	2.122458535	1.403823646	0.783643728	1.118029905	0	1.661144137	2.393670661	0.301791236	0.301831758	0.021427111	0.34429954	0.26108633	-0.373062489	0.284030282	0	73.70397835	179.7219166	0.37	0.366418139	0.012251706	0.37	0.316816707	14.96983546	4.113794151	0	5523.444353	1688719.549	45	44.20895522	6.013758637	56	30
449	91	13.92838828	39.21320344	17761	195	195.1758242	47.58903591	281	111	-0.86243884	0.41074012	0	7.77E-06	8.89E-09	3.620587033	3.637940008	0.195966032	4.387176651	3.261809191	-0.598045946	0.882074554	0	0.913374079	0.769978002	0.403596442	0.400561231	0.012879825	0.412035084	0.338548933	10.14440284	3.244792219	0	860.9058575	81963.47937	0.217917328	0.219772798	0.015005393	0.240238414	0.172762753	0.012521297	0.973655683	0	250.8812168	3869.079236	16	17.01098901	5.002185249	47	9
450	122	18.02775638	46.72792206	22287	181	187.2857143	79.40822543	355	83	3.045760579	1.608522373	0	6.17E-06	2.46E-08	3.550666998	3.42740872	0.363501814	4.549694498	2.568764926	2.17326693	1.563278294	0	0.304828644	0.263099462	0.41338045	0.407255053	0.013146568	0.419056786	0.365662896	7.045436658	2.670852204	0	726.7219024	52324.15583	0.231762898	0.238638599	0.021810388	0.292723055	0.174430487	4.660441563	2.317794478	0	139.5814281	3822.226154	13	13.95798319	5.170041298	41	7
451	58	12.64911064	34.38477631	7682	135	132.4482759	25.90311685	175	87	-0.989786873	0.544609626	0	4.28E-05	1.53E-07	1.202437206	1.284896178	0.207059976	2.158998558	1.111603501	2.959854598	1.977491129	0	2.340106414	7.078935485	0.223632019	0.234083257	0.024993487	0.310374808	0.206738559	0.706627404	1.379742501	0	131.6323055	2083.731581	0.37	0.364888965	0.01749112	0.37	0.28599883	14.92169843	4.105062114	0	2234.31348	433546.7065	56	54.22413793	12.92690739	73	14
452	52	16.4924225	39.17766953	6993	133	139.86	36.98865231	220	85	-0.47396918	0.625838268	0	2.15E-05	6.24E-08	3.013797381	2.851499359	0.358814637	3.198647129	1.992181203	0.296278142	1.160271959	0	0.928852106	1.038674936	0.378929349	0.369276007	0.03371661	0.401868556	0.277574	3.638699924	2.152597665	0	163.115911	4484.431081	0.254370761	0.259180249	0.014627714	0.302748396	0.24282219	2.916120172	1.982500976	0	706.180418	37203.767	14	14.58	3.079545421	24	10
453	58	11.70469991	32.14213562	8476	146	146.137931	30.60676524	204	86	1.486882293	1.589002413	0	2.89E-05	2.48E-07	1.181996328	1.191969031	0.0524436	1.309310332	1.132380483	-1.072491031	0.613070905	0	37.56627055	141.1587581	0.219830378	0.221685124	0.009753581	0.243508527	0.21060271	-1.072491031	0.613070905	0	1086.062762	21942.85284	0.37	0.37	5.55E-17	0.37	0.37	15.05263158	4.12948321	0	19	342	60.5	60.82758621	12.86687532	85	36
454	69	14.4222051	37.3137085	10642	156.5	156.5	38.0206987	233	81	-0.649129616	0.805085794	0	1.70E-05	5.64E-08	1.346960769	1.366071581	0.110813551	1.893194924	1.294797554	7.527722463	2.95235138	0	17.25854819	211.6773715	0.250510842	0.253122449	0.017507998	0.331902679	0.240809408	5.180764911	2.516362678	0	533.1265231	30975.52452	0.37	0.368922819	0.005053155	0.37	0.343453658	15.01204859	4.121815167	0	24543.27286	15848465.78	65	65.19117647	15.98276402	97	34
455	12	8.544003745	20	1287	105.5	107.25	12.30937989	130	91	2.950617284	1.54227132	0	0.000986193	4.78E-05	2.466097117	2.480187441	0.04087239	2.592959177	2.428151995	3.487534626	2.080206382	0	116.5869888	2618.6747	0.392491172	0.39159605	0.002401961	0.394742584	0.386452024	12.23704816	3.63617138	0	126899.3487	164374117.4	0.316628397	0.314195683	0.005447395	0.317752797	0.300435465	4.538752363	2.432792277	0	17043.28584	5412962.519	33.5	32.83333333	6.90209308	43	18
456	10	7.615773106	17.69238816	1141	115.5	114.1	15.75087299	136	87	-0.222222222	0.99380799	0	0.000749688	2.04E-05	3.077548626	3.173022433	0.212410685	3.559478217	2.956933001	-0.314049587	1.103236139	0	6.059592164	16.45635216	0.392446666	0.390267648	0.003610695	0.392753503	0.383326213	7.01783591	2.749091747	0	65261.08496	45832196.2	0.253915231	0.245736675	0.015740711	0.257903466	0.219514833	7.01783591	2.749091747	0	3935.706446	678771.0032	10	9.9	1.445683229	12	7
457	140	17.08800749	47.45584412	35364	251.5	252.6	86.82904386	420	86	-1.116496599	0.191694657	0	3.07E-06	1.03E-09	0.935150914	0.952905025	0.055348479	1.085987551	0.894435754	2.066076712	1.511827187	0	30.81351365	258.5913457	0.173921504	0.177223454	0.010293837	0.201974446	0.166349205	2.066076712	1.511827187	0	890.8366267	40197.51888	0.37	0.37	1.11E-16	0.37	0.37	15.05263158	4.12948321	0	19	342	105	105.6	36.47989662	176	36
458	18	7.280109889	19.3137085	1553	95.5	97.0625	7.119241094	109	84	4.451595457	1.910897051	0	0.00215	0.0001905	2.262011727	2.271481156	0.053345751	2.429412015	2.215528189	2.587293388	1.783371078	0	60.11416286	831.2026602	0.367710499	0.363635065	0.011189373	0.375417073	0.342934081	0.413994169	1.451895044	0	2902.44538	227028.9844	0.324341126	0.318617664	0.011249066	0.328214762	0.299653368	1.210571675	1.661563559	0	4520.362266	504983.0722	35.5	33.3125	7.775914335	43	21
459	13	8.062257748	19.07106781	1336	105	102.7692308	10.16141909	123	86	4.633459507	2.089850804	0	0.001603555	0.000134196	2.208646584	2.200942154	0.072717852	2.3060394	2.025999117	-1.054046761	0.707641853	0	18.93851842	58.32201387	0.364048636	0.356739758	0.01739435	0.382629604	0.313831315	0.867139878	1.418143032	0	463.8012599	14165.0438	0.323018724	0.322329455	0.007597436	0.330756699	0.308167737	4.940718577	2.275979035	0	7085.360467	1357410.43	37	37.92307692	6.753478175	51	28
460	24	10.44030651	25.3137085	2629	109	109.5416667	12.75728278	138	89	-0.333910035	0.741479177	0	0.000393355	5.78E-06	2.494530255	2.553910325	0.117485713	2.873735323	2.429377402	2.145771388	1.789984877	0	11.4654012	69.4917496	0.392975577	0.390331121	0.006062886	0.395483958	0.373548021	2.092412574	1.675749457	0	5137.77552	617123.0603	0.314049187	0.304821222	0.016940501	0.321137706	0.262849252	0.324404762	1.311255715	0	686.770619	23599.617	30.5	26.16666667	10.28213121	39	9
461	64	15.29705854	43.00609665	7259	111	115.2222222	20.60624381	183	82	-1.158393704	0.333492795	0	6.65E-05	1.81E-07	1.675959325	1.662719278	0.034991145	1.74279567	1.569614389	9.671987281	3.131347476	0	83.42764552	2386.14177	0.311046413	0.30809957	0.00662784	0.315989465	0.290846129	7.622169148	2.704993028	0	3128.945976	473438.1461	0.37	0.368663775	0.004482011	0.37	0.348271107	14.93445041	4.107159146	0	32685.63102	24270394.86	46	47.85714286	8.607595654	76	34
462	36	11.70469991	28.72792206	4411	116	122.5277778	24.15515371	175	84	0.935355939	1.265823035	0	9.17E-05	1.11E-06	2.560581427	2.552513728	0.416643837	3.295629865	1.895407666	-0.544321823	0.131948268	0	0.166865647	0.008994025	0.350468813	0.355872931	0.017659474	0.380969052	0.326870463	0.656751397	1.194751404	0	544.1677614	15166.19945	0.285614151	0.283909108	0.041570645	0.343453658	0.219064981	-1.244219571	0.392777983	0	53.06093914	151.8131998	18	24.27777778	11.48334812	47	13
463	99	15.8113883	42.48528137	22012	228.5	229.2916667	85.29225696	385	82	0.13329503	-0.820852117	0	1.12E-06	-9.67E-10	0.986070686	1.034864715	0.134910652	1.517283342	0.873524414	1.436650724	1.519057308	0	4.059333779	12.42385295	0.183391679	0.192466505	0.025090991	0.282187823	0.162460067	1.436650724	1.519057308	0	117.3577039	1931.263641	0.37	0.37	5.55E-17	0.37	0.37	15.05263158	4.12948321	0	19	342	95.5	95.80208333	35.78279958	161	34
464	77	14.56021978	41.79898987	9246	118	123.28	24.74594108	194	80	0.35689607	0.978763954	0	4.15E-05	2.62E-07	1.924874466	1.934754039	0.155776506	2.399091993	1.647011175	2.619333522	1.901626618	0	2.361986624	6.903056031	0.354704184	0.347962122	0.020292132	0.38726483	0.305533361	0.74574154	1.411131715	0	205.321671	4151.64048	0.37	0.358671802	0.015990154	0.37	0.301462105	12.91824486	3.729908572	0	1115.500482	138964.1674	49	50.86666667	11.01433409	81	28
465	67	14.31782106	35.79898987	9086	136	135.6119403	20.13903555	169	94	-0.799770193	-0.045233631	0	2.89E-05	-7.05E-09	2.006377339	2.019448053	0.05099414	2.174146115	1.937303393	1.089351125	1.279819659	0	21.80628825	130.3230994	0.368288181	0.366914839	0.004441702	0.371403451	0.353222195	3.175203839	2.111234787	0	8579.563112	1677777.219	0.364816418	0.361693111	0.010092946	0.37	0.324538279	8.591795033	2.922497281	0	1458.439921	162774.7103	57	56.43283582	8.571427511	70	39
466	170	20.61552813	54.28427125	30973	165	182.1941176	65.03467827	321	87	1.805560007	1.465544688	0	7.92E-06	3.27E-08	3.588642577	3.595082615	0.104981551	3.974950058	3.360002723	-0.592051351	0.754221912	0	2.172236087	2.414680539	0.412949385	0.409442784	0.008040064	0.420378934	0.382407882	1.827501438	1.559135763	0	1047.805386	52881.63489	0.226621168	0.226755547	0.007552217	0.237585994	0.201207603	1.151213742	1.451561685	0	1159.340101	57299.62548	12	13.20588235	4.506070492	23	6
467	5	5.099019514	11.65685425	678	146	135.6	20.67462212	159	104	-0.666666667	1.154700538	0	0.000991736	3.61E-05	4.703780307	3.763024245	1.881512123	4.703780307	0	12.97505669	3.783071426	0	0.56947739	1.625770617	0.296028278	0.236822622	0.118411311	0.296028278	0	12.97505669	3.783071426	0	143.7818768	6522.299891	0.125203455	0.100162764	0.050081382	0.125203455	0	12.97505669	3.783071426	0	803.781337	86208.76392	61	56.2	8.704022059	66	43
468	25	10.29563014	23.89949494	3367	131	134.68	21.4209617	185	92	2.183602853	1.49859339	0	0.000110071	1.73E-06	3.891806507	3.86881652	0.157437553	4.312339106	3.666578991	-0.040948044	0.951158682	0	3.203789863	5.45442546	0.400976328	0.398384405	0.011328428	0.407205765	0.350469798	0.280001241	1.372329914	0	772.9180463	29488.90874	0.205228632	0.205334689	0.012420964	0.220944409	0.165933322	1.590161392	1.607167119	0	822.1478376	37886.62478	12	14.36	8.394664972	46	7
469	145	20.39607805	58.11269837	18053	123	126.2447552	27.36881406	198	80	-1.167064516	-0.043516603	0	1.98E-05	-3.85E-09	1.631182641	1.6441316	0.063569686	1.857969126	1.523744101	0.004384243	1.070881455	0	11.07174302	39.45167013	0.303371075	0.305278765	0.011143808	0.328221914	0.28338941	0.40383185	0.938016762	0	420.6898548	8093.822152	0.37	0.369446148	0.004027289	0.37	0.336684327	15.04390479	4.127818869	0	16374.4245	8649075.729	51	52.51748252	11.51457158	83	33
470	180	22.8035085	62.04163056	34563	184.5	194.1741573	62.63034055	343	82	-0.086010433	0.455916257	0	3.24E-06	2.66E-09	1.269132597	1.789292289	0.876577157	4.994254653	1.022306133	7.164083148	2.779751377	0	0.194286918	0.238051704	0.236036181	0.269204935	0.069917307	0.404163292	0.190130831	1.045179342	1.242467425	0	20.58368623	116.0298527	0.37	0.32799554	0.060433618	0.37	0.141058543	13.71962407	3.885938396	0	148.3213714	7019.424544	65	65.34831461	39.31509163	144	12
471	127	17.20465053	48.38477631	25451	208	201.9920635	66.22466524	321	89	0.348287265	0.686160905	0	3.38E-06	4.25E-09	1.055251757	1.096030387	0.142943147	1.702866361	0.910208748	-0.330587516	0.990388229	0	2.262057971	3.369465903	0.196258133	0.202542432	0.022517496	0.251237487	0.169282703	0.925632645	1.283724042	0	148.9601727	2333.87142	0.37	0.368442636	0.010260581	0.37	0.293517513	15.04132179	4.127328687	0	3088.304476	708352.1597	87	84	28.32773054	134	23
472	51	12.52996409	32.72792206	9339	180	183.1176471	48.25692963	284	96	-0.435542643	0.704952372	0	9.78E-06	2.16E-08	3.633743463	3.619074073	0.321802796	4.524947059	2.713871613	10.52937859	3.260969452	0	0.869624834	2.644506452	0.400396379	0.395343273	0.010720002	0.404822879	0.35988854	2.744671365	1.955430296	0	1222.278886	83559.87928	0.219212857	0.218899846	0.018095068	0.263820697	0.161154487	9.457625887	3.073508799	0	282.2860605	14577.01531	16	18.05882353	8.684924429	49	8
473	252	28.23118843	91.84062043	66757	220	270.2712551	161.7854183	607	80	2.454505648	1.610213694	0	1.88E-06	4.16E-09	1.161224292	1.192112129	0.281201537	2.221000062	0.84519826	0.211694079	1.182323339	0	0.641246892	0.607119487	0.215967147	0.217804444	0.042522549	0.337413895	0.157191904	-1.028508964	0.530768151	0	21.8871876	54.34877949	0.37	0.365981571	0.013517445	0.37	0.286535902	15.0116495	4.121678301	0	2242.544391	437709.1897	92	112.6680162	68.42297532	255	13
474	107	16.4924225	42.627417	18964	176	177.2336449	47.24693125	280	81	-1.132131068	-0.204432515	0	7.79E-06	-4.44E-09	1.474591814	1.99690232	0.945360463	3.906624802	1.096055068	4.108372647	2.292584076	0	0.209765441	0.220255205	0.250509154	0.289173989	0.070503893	0.403497826	0.201120737	-0.533291105	0.919830068	0	24.33511816	110.4225548	0.358042222	0.317127187	0.063086755	0.37	0.199863577	12.1398666	3.605054232	0	157.66397	7136.914422	58	56.18691589	33.8394038	117	9
475	6	5.385164807	12.24264069	714	116	119	9.092121131	139	112	1.90842872	1.70335351	0	0.004724889	0.000553213	3.48247798	3.999363419	0.731414764	5.076485527	3.48247798	11.32967535	3.489711934	0	3.542107704	23.26388393	0.369528016	0.363670575	0.008466551	0.369528016	0.348924238	11.32967535	3.489711934	0	21200.62916	10772405.74	0.211100439	0.187105897	0.033933407	0.211100439	0.139116812	8.829126917	3.172501583	0	1951.333214	273463.2701	13.5	24.16666667	16.18040653	47	12
476	66	15	37.3137085	18306	217.5	277.3636364	169.7423749	607	83	1.079928938	1.259650428	0	2.88E-06	6.15E-09	1.044678946	1.144581135	0.268956148	1.665916132	0.858500935	2.256362075	1.549007258	0	2.325548251	5.493403309	0.194291777	0.212871815	0.050021079	0.309830889	0.159665966	2.256362075	1.549007258	0	67.23295442	853.9387994	0.37	0.37	1.11E-16	0.37	0.37	15.05263158	4.12948321	0	19	342	91	116.0151515	71.30631585	255	34
477	16	8.544003745	19.89949494	2751	167	171.9375	30.42299449	222	119	-1.153061224	0.343621597	0	8.25E-05	2.57E-07	3.444806814	3.480835908	0.207967502	4.192887221	3.197568819	5.232281306	2.461792053	0	3.564547427	16.56753747	0.40062292	0.398897125	0.01096854	0.411599482	0.372702647	-0.43752225	0.956624944	0	1094.705633	34648.76264	0.232207386	0.228612172	0.011667801	0.232919969	0.184133012	13.727537	3.891706597	0	4503.360111	1176102.317	14	15.1875	4.404809162	31	12
478	68	14.14213562	36.627417	10887	158	162.4925373	45.67581193	266	88	0.980200474	0.764401301	0	7.67E-06	1.62E-08	1.321687908	1.374538399	0.14654081	1.803144186	1.188625612	6.528597748	2.497181485	0	4.796498663	26.23231375	0.239695856	0.247944351	0.018752015	0.292392035	0.214265904	11.55528912	3.460913922	0	365.3719661	24170.94505	0.37	0.360602213	0.023191921	0.37	0.290528558	14.49139046	4.027132724	0	2091.303126	385142.4804	66	66.01492537	21.93851145	111	20
479	24	9.219544457	21.89949494	2257	98	98.13043478	9.547612257	120	80	-0.071520529	0.882146331	0	0.000627363	1.39E-05	1.220661375	1.206228487	0.022832265	1.227668808	1.152267319	1.121449546	1.592422384	0	509.0490987	18289.32945	0.227021392	0.22433713	0.004246397	0.22832465	0.214301309	1.121449546	1.592422384	0	14716.90593	2843040.489	0.37	0.37	0	0.37	0.37	15.05263158	4.12948321	0	19	342	41	40.7826087	4.053517225	50	33
480	26	9.219544457	23.89949494	2674	102	102.8461538	9.363153264	122	85	2.344069516	1.725214007	0	0.00082555	4.09E-05	2.082013138	2.119209317	0.130022462	2.43904722	1.979222234	0.154399048	1.035579011	0	5.904873773	14.85932792	0.360159723	0.359704597	0.007432887	0.36871773	0.342605583	2.156964594	1.652223424	0	2959.25589	265976.0647	0.346281952	0.339123252	0.024160976	0.367279294	0.283050261	-0.47113285	1.05786843	0	267.7285611	4634.188688	41.5	38.38461538	11.01424575	51	13
481	34	10.19803903	26.38477631	3930	118.5	115.5882353	13.63412166	146	87	-1.355001011	0.23687157	0	0.00020974	7.20E-07	1.581063075	1.550090616	0.071591801	1.613774311	1.366157303	8.007552309	2.815925015	0	40.6889496	730.8627095	0.294049723	0.288289395	0.013314807	0.300133434	0.254081057	8.007552309	2.815925015	0	1176.341232	113611.1786	0.37	0.37	5.55E-17	0.37	0.37	15.05263158	4.12948321	0	19	342	49	47.97058824	5.782759844	61	36
482	291	27.51363298	71.11269837	79805	281	274.2439863	109.7377642	479	80	0.853944179	-0.09156219	0	5.47E-07	-3.71E-11	3.191256552	2.61398631	1.229657278	4.334680884	0.894229112	1.521646544	1.603217897	0	0.106329731	0.055587178	0.384042315	0.328105999	0.099207875	0.428728829	0.166310774	4.591089068	2.152330209	0	19.65546002	187.5571912	0.239858823	0.282199528	0.070019709	0.37	0.181036128	4.532102151	2.343611275	0	92.91129111	2098.883442	29	55.28865979	48.85597575	187	8
483	127	18.97366596	48.97056275	25297	192	199.1889764	57.9748428	309	96	0.325241249	0.434922951	0	3.57E-06	2.93E-09	3.538014219	3.542053252	0.288910128	4.894201231	3.058922827	1.800150149	1.618342874	0	0.504560826	0.580017148	0.408927269	0.403810028	0.013159962	0.418308727	0.357103427	-0.282538231	1.019240967	0	301.4034937	5333.340286	0.23108008	0.228306857	0.01930102	0.252805862	0.15013753	0.781327349	1.418719631	0	171.3463804	3182.064511	16	17.13385827	7.181957056	53	7
484	118	19.31320792	49.79898987	17976	143.5	152.3389831	42.55489383	265	84	0.188204095	0.751770075	0	1.18E-05	3.06E-08	3.500663429	3.606887289	0.401791697	6.277606189	3.146144549	7.44306803	2.785490566	0	0.473386933	0.907248148	0.406411444	0.404066489	0.008855597	0.417774322	0.368773655	12.61728444	3.679661653	0	2056.565794	343179.8651	0.231108836	0.224958098	0.019640794	0.250313373	0.116868095	7.312942686	2.707193873	0	181.9533886	6644.458308	11	12.88135593	6.823649667	56	6
485	19	7.615773106	19.89949494	2822	149	148.5263158	22.87579374	199	112	-0.474334739	0.560520626	0	0.000109427	6.42E-07	1.488447151	1.49714567	0.090739162	1.65667021	1.379661032	1.461793906	1.219347811	0	15.12580528	71.73074824	0.2669967	0.271619779	0.014958593	0.291254781	0.249780535	0.835428315	1.420811806	0	1447.75642	78267.20166	0.362993734	0.361140043	0.008253567	0.37	0.339422139	0.623900551	1.483570001	0	3018.92818	246086.1745	62	61.78947368	9.545343022	83	47
486	6	5.385164807	12.24264069	690	115	115	3.511884584	121	110	1.90842872	1.70335351	0	0.028466483	0.008180983	3.794892994	3.843233928	0.109337603	4.08770977	3.792121825	13.67761765	3.894815928	0	153.8754809	7434.316944	0.358390275	0.353958123	0.009754326	0.358390275	0.332148673	13.67761765	3.894815928	0	19523.70108	10625029.93	0.187882715	0.183339493	0.006425086	0.187882715	0.174253049	8.829126917	3.172501583	0	54428.75957	40285105.26	26.5	29.66666667	4.853406593	37	26
487	44	11.40175425	29.89949494	6151	143	143.0465116	33.32221376	203	81	-0.89469939	0.291195883	0	2.80E-05	4.32E-08	2.93221806	2.962482959	0.355046626	3.943516116	2.170830235	1.737458342	1.364193921	0	0.352992256	0.286103965	0.386772342	0.382157301	0.012635137	0.393311694	0.354762823	3.314258921	1.916567254	0	1605.376204	123279.0547	0.263432504	0.259451569	0.023868899	0.325119026	0.196305982	4.09910606	2.050583439	0	132.0400401	3111.257217	14	14.62790698	4.231791395	34	9
488	80	13.89244399	38.48528137	14338	176	179.225	45.06355928	270	80	-0.586641462	0.364141603	0	1.19E-05	1.50E-08	1.040435866	1.094865938	0.114611651	1.459856957	1.010347998	11.54835084	3.487308368	0	22.23986793	365.7536407	0.19350264	0.203625669	0.021315737	0.271507533	0.187906829	11.54835084	3.487308368	0	642.9675353	56855.68805	0.37	0.37	5.55E-17	0.37	0.37	15.05263158	4.12948321	0	19	342	73	74.75	18.94828488	113	33
489	29	11.18033989	26.14213562	2767	101	102.4814815	12.16360805	132	81	-0.167935258	0.822255251	0	0.000258949	3.43E-06	2.122788213	2.135674248	0.072583621	2.404856388	2.023538706	2.003331122	1.615530404	0	13.3114571	78.46094443	0.349953733	0.348868023	0.003750359	0.354762823	0.342288889	2.322318745	1.895946972	0	23370.89445	6773906.336	0.327969991	0.325399795	0.012709596	0.341690796	0.283620246	5.967067131	2.399937618	0	720.4090494	46405.41837	41	38.14814815	8.267310475	55	12
490	27	9.486832981	24.48528137	4033	146	149.3703704	27.16363057	187	95	1.417745051	1.061117124	0	9.90E-05	1.05E-06	3.263764183	3.274988913	0.445233942	4.278736713	2.679141879	-1.492921771	0.408127777	0	0.434783786	0.11700547	0.385491355	0.383481504	0.012579298	0.399951706	0.359153361	2.362248085	1.589824208	0	1063.931406	55172.10435	0.242389381	0.236548986	0.026930562	0.266694689	0.175703319	1.559717337	1.434404439	0	233.7755463	5127.081741	15	17.11111111	9.523201039	53	11
491	416	34.4818793	88.66904756	110880	270	267.826087	119.3447233	484	82	0.698167827	0.939820264	0	1.08E-06	1.05E-09	3.348851482	2.904222594	0.906763647	4.247164308	1.281087688	2.626044677	1.846652114	0	0.107438596	0.06503177	0.391741581	0.3672316	0.055213912	0.418624252	0.238259616	6.028471315	2.488836386	0	47.45619819	813.6465025	0.237357666	0.270245089	0.060582899	0.37	0.182363416	1.893382787	1.81868392	0	50.82242678	658.9315848	29	38.85024155	28.84125781	158	9
492	51	11.18033989	29.89949494	9435	178	185	42.5454774	273	89	-0.742704389	0.225857333	0	1.29E-05	1.05E-08	1.034637898	1.051925578	0.046436509	1.144437144	0.922014114	0.018876026	1.144946253	0	36.51788259	252.6640667	0.19242432	0.195639523	0.008636368	0.212845035	0.171478292	0.018876026	1.144946253	0	1055.753255	39276.13497	0.37	0.37	1.11E-16	0.37	0.37	15.05263158	4.12948321	0	19	342	74	77.23529412	17.90124131	114	37
493	39	12.64911064	29.69238816	7058	193	180.974359	41.56643566	238	85	-0.860166289	0.599787881	0	2.30E-05	6.62E-08	1.167106182	1.178630521	0.019241612	1.240510847	1.167106182	6.596636821	2.773224454	0	1202.974223	115709.6297	0.217061075	0.219204398	0.003578599	0.230713042	0.217061075	6.596636821	2.773224454	0	34778.68546	17986835.61	0.37	0.37	1.67E-16	0.37	0.37	15.05263158	4.12948321	0	19	342	81	75.46153846	17.45153899	99	35
494	87	14.86606875	43.79898987	13248	149.5	154.0465116	46.58273634	256	83	-0.787486284	-0.083977256	0	6.52E-06	-1.40E-09	3.544485126	3.481359318	0.361279564	4.390292372	2.589895721	-0.50982211	0.854597294	0	0.243768122	0.102855349	0.406234654	0.403926452	0.010473485	0.41848361	0.384756688	0.00223671	0.970165774	0	913.3496047	26779.44161	0.231893711	0.233328946	0.024521675	0.295552096	0.178017264	-1.255392514	0.328816179	0	49.36793824	114.0566638	12	12.81395349	5.204004781	42	7
495	60	12.52996409	34.48528137	11840	188.5	197.3333333	60.52510957	325	104	3.503703704	1.697056275	0	1.02E-05	5.56E-08	1.127602937	1.13828092	0.051047975	1.32025919	1.103803134	3.177959184	2.145725916	0	83.00152158	1622.569573	0.209714171	0.211700087	0.009494019	0.245544821	0.205287829	3.177959184	2.145725916	0	2399.622332	252225.2663	0.37	0.37	1.11E-16	0.37	0.37	15.05263158	4.12948321	0	19	342	78.5	82.31666667	25.38535777	136	43
496	74	15.23154621	41.00609665	15030	194	205.890411	74.1761254	344	85	0.092008887	0.917888228	0	3.50E-06	6.01E-09	3.38922327	3.361862277	0.118610139	3.518936024	2.950979771	-0.155037868	0.921113387	0	3.310648668	5.548591304	0.410302768	0.407383391	0.014378619	0.423229676	0.35753132	0.202343267	1.088044299	0	275.2438225	4968.473164	0.241033831	0.241083298	0.001980799	0.245183349	0.234616214	1.185619653	1.641198445	0	25091.61594	6523100.116	15	14.78082192	4.082191781	23	7
497	43	9.848857802	26.72792206	7518	172	174.8372093	31.29003871	236	104	-0.89469939	0.291195883	0	2.39E-05	3.41E-08	3.655395315	3.739440692	0.283602497	4.447803058	3.447726471	4.765834985	2.292991464	0	2.515028483	9.145696808	0.402608139	0.394917463	0.015562672	0.408601791	0.347912397	3.480550948	2.038629053	0	659.4479888	34523.03999	0.220594749	0.211511309	0.020083796	0.231882088	0.173237054	4.677379889	2.271767255	0	876.0598147	58906.67025	15	21.04651163	11.25384376	48	12
498	101	14.86606875	42.55634919	25688	256	254.3366337	91.00128138	432	82	-0.468988441	0.16412731	0	1.81E-06	3.99E-10	0.992232147	1.010052302	0.047984604	1.140514945	0.951943363	7.97278953	2.800139777	0	76.36051579	1868.456497	0.184537602	0.187851835	0.008924286	0.212115576	0.177044602	7.97278953	2.800139777	0	2207.626987	290447.9079	0.37	0.37	1.11E-16	0.37	0.37	15.05263158	4.12948321	0	19	342	107	106.2970297	38.20905096	181	34
499	27	10.44030651	25.89949494	3072	108	113.7777778	19.67576688	149	82	-0.876526616	0.261126396	0	0.00011337	3.15E-07	2.830660198	2.882678014	0.417451374	4.028731009	2.278691925	-1.36531648	0.270184896	0	0.237832662	0.031337786	0.369234988	0.365603616	0.020122368	0.394573373	0.323457087	0.777880189	1.270010085	0	306.758741	6823.427629	0.254716998	0.255516212	0.022520374	0.282397731	0.191404191	0.385299237	1.313452587	0	300.0335395	6826.044394	12	12.96296296	3.646220585	27	9
500	21	9.433981132	23.07106781	2163	102	103	9.788233947	119	81	1.516475755	1.299098615	0	0.000657973	2.19E-05	2.100288545	2.128978392	0.094926079	2.303382691	1.942506217	0.684396376	1.307876144	0	10.77791906	46.27740465	0.363558442	0.358634412	0.014913748	0.377637021	0.323319864	1.203531818	1.343097313	0	567.9783584	18180.47236	0.334561113	0.335261078	0.008004143	0.348798619	0.314922616	10.08995083	3.269064359	0	4858.873784	1107202.091	42	42.14285714	5.016977978	49	30
501	5	5.099019514	11.65685425	513	103	102.6	9.156418514	115	87	-0.666666667	1.154700538	0	0.003826531	0.000273324	1.295939565	1.295939565	0	1.295939565	1.295939565	15.05263158	4.12948321	0	19	342	0.239630586	0.239630586	2.78E-17	0.239630586	0.239630586	15.05263158	4.12948321	0	19	342	0.367864301	0.367864301	0	0.367864301	0.367864301	15.05263158	4.12948321	0	19	342	43	42.6	3.878143886	48	36
502	309	25	71.84062043	89497	280.5	290.5746753	131.4428087	607	80	-1.18244541	0.246007113	0	1.07E-06	2.71E-10	1.060149636	1.074515421	0.149162115	1.662721181	0.850630327	-1.402941233	0.165254109	0	1.181164155	0.212137602	0.196641966	0.198875554	0.026506006	0.248876052	0.158202172	-1.015965517	0.203882022	0	11.45716925	7.906693878	0.37	0.368751628	0.012953507	0.37	0.214178845	15.05160719	4.12928656	0	766.5873691	87643.05581	117.5	121.4025974	55.44624394	255	21
503	22	9.486832981	23.07106781	2664	115.5	121.0909091	22.98202675	156	83	-0.936708861	0.230714228	0	0.000122517	3.13E-07	1.260311905	1.249298447	0.01873809	1.260311905	1.209598322	10.41471511	3.339923165	0	3274.463998	625816.2065	0.234395688	0.23234738	0.003484953	0.234395688	0.22496386	10.41471511	3.339923165	0	94666.66137	97281905.22	0.37	0.37	5.55E-17	0.37	0.37	15.05263158	4.12948321	0	19	342	48	50.36363636	9.740008655	65	34
504	55	14.31782106	34.38477631	6417	120	116.6727273	17.93326472	158	86	0.128132216	0.96748695	0	0.000117016	1.22E-06	2.915703738	2.991341449	0.264210457	3.591638698	2.602471563	1.512623906	1.153702323	0	0.795657527	0.818809797	0.369792027	0.369931899	0.010359524	0.379947693	0.336783459	3.225518735	1.994507323	0	1383.0652	102588.7211	0.250497987	0.247897413	0.022059788	0.281255498	0.188473598	-1.223588369	0.508215642	0	125.7648846	716.7820532	12	12.4	2.576819745	23	8
505	147	19.6468827	54.04163056	20418	129	141.7916667	43.40536881	262	83	-0.589709807	0.827527116	0	1.83E-05	6.50E-08	3.059714439	2.972363713	0.222567201	3.518994117	2.494692958	5.819542348	2.451546725	0	1.346934859	3.832304987	0.388451926	0.38593154	0.012714952	0.403287794	0.335413763	2.048405715	1.456472758	0	287.9145326	7115.374219	0.254979251	0.259380981	0.015585709	0.296974761	0.219533457	1.904062041	1.756689956	0	207.6601758	5256.842246	12	13.08333333	3.55805034	24	8
506	201	22.56102835	65.24873734	26228	127	133.1370558	35.06189592	251	83	-0.606765485	0.500894892	0	2.13E-05	4.91E-08	1.195327344	1.230593991	0.139665519	1.915860062	1.041211967	-0.5900239	0.871956191	0	1.685829298	1.908600624	0.222309711	0.228388066	0.024393603	0.301139412	0.193646981	0.348703102	1.047958252	0	73.5265002	660.7083925	0.37	0.369471946	0.005442253	0.37	0.296976137	15.04740082	4.128482449	0	3412.88465	823138.3915	53	55.26903553	14.88240557	105	23
507	49	11.66190379	30.72792206	8955	173	182.755102	49.02666106	271	81	1.326546355	0.865646403	0	1.18E-05	3.49E-08	3.639277997	3.630207239	0.327453311	4.207216638	2.261471048	1.718358367	1.720243909	0	0.692958679	0.992318381	0.399260726	0.392499024	0.033477767	0.421982209	0.243096053	2.278106217	1.88023341	0	89.2719833	1585.93192	0.213853824	0.215717298	0.015051756	0.238523583	0.174724527	2.250699397	1.683723243	0	472.6365394	17300.61923	15	17.51020408	8.300780512	48	10
508	71	13.60147051	36.38477631	8547	118	120.3802817	16.70570974	166	87	-0.938914541	0.524075215	0	8.32E-05	3.98E-07	2.00897417	2.033360464	0.052100991	2.148761315	1.953900519	0.784940056	1.190359278	0	15.14546373	70.16199421	0.368709911	0.367697132	0.005041003	0.373633607	0.351904876	-0.851217295	0.822620082	0	2461.716722	100474.6313	0.363824728	0.360019806	0.011369659	0.37	0.33534476	11.64305415	3.482426706	0	3128.257775	609306.4613	49	50.01408451	6.987902943	69	36
509	48	12.36931688	32.627417	4511	102.5	102.5227273	10.29670873	124	82	-0.897959184	0.297376093	0	0.000229568	1.03E-06	2.879070499	2.905220823	0.188835034	3.539349882	2.60424862	0.622716727	1.15672786	0	1.431891056	1.981965819	0.384559486	0.382737447	0.006891523	0.389422842	0.366200358	2.396460968	1.646211284	0	3011.340308	272035.3422	0.264583087	0.263024493	0.014998825	0.280691492	0.212577481	0.570437488	1.406310672	0	501.441323	15791.06617	10	9.568181818	1.355086835	12	7
510	12	7.211102551	17.65685425	1615	140	134.5833333	16.55021819	162	108	-0.723183391	0.363173474	0	0.000323884	2.12E-06	2.815322703	2.793676338	0.153562235	3.009254002	2.577668153	-0.75308642	0.786255967	0	8.052984576	17.96797999	0.375026126	0.375163059	0.004886534	0.380717282	0.364937469	3.833669891	2.291544803	0	21641.90908	7295779.587	0.260099639	0.267924062	0.014312399	0.289444074	0.251694595	1.341035588	1.733042634	0	3001.900454	285038.6003	14	14	1.957890021	17	11
511	35	9.848857802	25.89949494	3618	103	103.3714286	9.093437867	129	84	2.374027228	1.494695984	0	0.000449483	1.42E-05	3.23641734	3.291154484	0.16722804	3.739649864	3.081566694	-0.15671881	1.0543212	0	2.93111418	5.290808515	0.395123294	0.391641806	0.009106766	0.402669339	0.373236411	-0.683397053	0.760577543	0	1427.610098	41025.88092	0.234157859	0.237414151	0.014244521	0.255162507	0.198556088	0.905219152	1.573050188	0	722.2467804	30533.10708	9	8.971428571	1.253240697	14	7
512	106	17.20465053	46.627417	14659	142.5	143.7156863	41.37261988	227	80	-0.792119126	0.511010336	0	9.23E-06	1.43E-08	1.196730599	1.283216186	0.268798028	2.512589787	1.079229249	2.941114842	2.092980628	0	1.863650596	5.324906022	0.222570692	0.229269642	0.022584837	0.289536133	0.200717522	-0.181221841	1.03076873	0	132.5137356	1572.36215	0.37	0.361079867	0.0285592	0.37	0.229251045	14.93945297	4.108021689	0	756.0962642	85407.96346	59.5	58.20588235	20.06085752	95	16
513	256	23.76972865	72.01219331	29608	115	119.8704453	25.55567505	196	80	-0.82043874	0.32568762	0	3.27E-05	6.09E-08	1.45750929	1.492965909	0.091289314	1.835361399	1.358058406	1.977683389	1.563891708	0	5.958072825	22.74392359	0.271070908	0.277395084	0.016422225	0.319656558	0.252574806	0.07300019	1.017242767	0	202.1249128	2923.172057	0.37	0.369689058	0.002749505	0.37	0.336016941	15.05061297	4.129095741	0	15897.1381	8276245.666	48	49.84210526	10.71206556	82	33
514	26	8.544003745	22.48528137	2932	111	112.7692308	13.35983559	143	89	-1.427795383	0.301024516	0	0.000286118	1.46E-06	2.008134166	2.005901525	0.072672455	2.131538337	1.844924008	3.735359762	1.94476805	0	20.96092712	186.6308968	0.359345541	0.354523751	0.011935354	0.362492379	0.318399811	11.63105107	3.478804528	0	2437.89517	418747.8276	0.357836214	0.351763676	0.009280709	0.358462044	0.328735487	11.11547436	3.404518143	0	6434.983869	1757425.189	46.5	47	5.717718749	60	37
515	117	19.41648784	51.45584412	18718	154	164.1929825	58.52228204	278	81	0.183418559	0.802889445	0	4.85E-06	8.56E-09	3.397405873	3.198661013	0.533012708	4.258219501	2.109578477	3.617995794	2.05883517	0	0.306076407	0.348631288	0.396895553	0.392144838	0.019557967	0.414871455	0.338951459	1.185797292	1.402958353	0	223.797689	4697.082361	0.24098516	0.2502039	0.038465394	0.326557501	0.170618229	1.702391782	1.611474457	0	58.74228786	725.5205395	16	19.03508772	9.722401177	51	8
516	6	5.385164807	12.24264069	702	114.5	117	11.41636253	139	103	-1.238095238	0.872871561	0	0.001800412	6.67E-05	7.15665657	7.111302763	0.064139969	7.15665657	7.020595149	8.829126917	3.172501583	0	546.1713025	40494.41817	0.344416834	0.342234165	0.003086761	0.344416834	0.337868826	8.829126917	3.172501583	0	235819.9218	363306011.4	0.095742406	0.095742406	1.39E-17	0.095742406	0.095742406	15.05263158	4.12948321	0	19	342	47.5	48.66666667	4.74926895	58	43
517	88	18.02775638	45.21320344	15404	167	181.2235294	73.77124842	339	80	0.030414382	0.789495669	0	4.12E-06	6.59E-09	3.003818907	2.965889028	0.299843404	4.118092823	2.073777431	1.855485415	1.725280804	0	0.536348788	0.677689483	0.391779849	0.38410228	0.020143073	0.39920542	0.317838732	6.778186814	2.641762128	0	434.7381908	23946.13356	0.260510802	0.259487062	0.019957069	0.312822444	0.174458414	1.609424959	1.53780315	0	93.65978644	1393.896382	16	17.31764706	6.38235023	44	8
518	28	8.94427191	23.3137085	4064	143.5	145.1428571	31.08710606	207	91	-0.727891156	0.296152851	0	3.18E-05	5.32E-08	3.177891463	3.178867712	0.448403809	4.205031401	2.492976176	-0.963784518	0.118503718	0	0.163619946	0.007843075	0.374969142	0.368811125	0.018822402	0.386689724	0.324198093	1.40851489	1.559058613	0	671.5267756	27130.47788	0.235731527	0.234038188	0.023667235	0.258715514	0.176174384	3.328578041	1.939074586	0	399.893513	15506.40251	15	17.07142857	7.717922423	47	12
519	156	22.36067977	57.69848481	27229	160	176.8116883	66.23529187	355	86	-0.550003292	0.935387727	0	7.20E-06	1.81E-08	3.392821678	3.386877879	0.246204155	4.226652724	2.596841342	3.584184243	2.134746551	0	0.827411593	1.60667754	0.409567477	0.403606189	0.014252283	0.41751932	0.349904092	3.40080757	2.081582806	0	453.4367635	20098.73781	0.239767982	0.237973976	0.013569828	0.270434275	0.17724546	0.270805982	1.349335734	0	216.1847993	4289.016852	12	13.84415584	4.947949687	31	7
520	88	14.31782106	38.97056275	17423	194	197.9886364	45.5148563	296	103	-0.498890533	0.368756662	0	8.65E-06	9.39E-09	0.908165274	0.892750846	0.108609935	0.97767328	0	2.341651905	2.012057463	0	4.919708877	21.95581112	0.168902653	0.166035842	0.020199524	0.181829911	0	2.341651905	2.012057463	0	142.2316491	3412.987893	0.37	0.365795455	0.039217389	0.37	0	15.04790607	4.128581713	0	135.5048929	6512.284278	81	82.67045455	19.08100054	124	43
521	57	14.31782106	34.38477631	7668	128	134.5263158	30.71093597	224	89	2.881083933	1.570462658	0	4.41E-05	4.60E-07	3.604007258	3.612002551	0.175643014	4.632931292	3.396395739	1.432175022	1.652110566	0	1.797782558	3.982399757	0.407522421	0.403862271	0.01286413	0.416144093	0.369659505	6.962010375	2.62297658	0	1198.063833	108771.3077	0.227360471	0.222976427	0.013082579	0.237162647	0.165982359	1.258787558	1.648676604	0	503.6603011	18635.54319	10	10.98245614	5.747589054	51	6
522	95	16.40121947	42.76345597	16850	163	177.3684211	62.12297696	323	86	0.940891299	1.148560568	0	1.05E-05	3.90E-08	2.597344233	2.649531832	0.34883443	3.385605461	2.122846208	-0.921841075	0.296095353	0	0.183101663	0.023199041	0.360801216	0.363700937	0.021222106	0.408034975	0.325167406	0.374447688	0.910967756	0	73.49739995	573.9987791	0.274019535	0.275734567	0.020618022	0.3074948	0.239767982	-0.566395591	0.798433358	0	240.476542	2977.47244	22	24.55789474	13.04059717	68	7
523	9	5.385164807	13.65685425	1265	138	140.5555556	11.99176672	156	125	2.843040503	1.890019698	0	0.003327295	0.000362747	4.386823408	2.886687543	2.043828179	4.386823408	0	6.847862909	2.84132878	0	0.397104973	0.711016172	0.332721987	0.223253229	0.157913025	0.345669131	0	8.829126917	3.172501583	0	84.62090903	2469.553147	0.150890359	0.10271288	0.072860509	0.169964124	0	6.847862909	2.84132878	0	264.5398549	12225.26148	56	57.55555556	4.716663395	65	52
[truncated: 25 more columns]
