# Supplementary material for: Identifying lipid particle sub-types in live Caenorhabditis elegans with two-photon fluorescence lifetime imaging
Source: Front Chem. 2023 Apr 13;11:1161775. doi: 10.3389/fchem.2023.1161775 (PMC10137682; doi:10.3389/fchem.2023.1161775)
Supplement: Supplementary file 2 [file DataSheet1.ZIP › particle_segmentation/ROIs(particle_boundary_coordinates).txt]

5, 54, 4, 53, 3, 52, 2, 52, 1, 53, 1, 54, 1, 55, 1, 56, 2, 57, 3, 56, 4, 55, 5, 54
0, 244, 1, 244, 2, 244, 3, 244, 4, 245, 5, 246, 5, 247, 5, 248, 6, 249, 7, 248, 7, 247, 7, 246, 7, 245, 7, 244, 7, 243, 7, 242, 7, 241, 7, 240, 8, 239, 8, 238, 8, 237, 8, 236, 8, 235, 8, 234, 7, 233, 6, 233, 5, 232, 4, 232, 3, 231, 2, 231, 1, 232, 1, 233, 1, 234, 1, 235, 1, 236, 1, 237, 0, 238
0, 273, 1, 273, 2, 273, 3, 274, 4, 274, 5, 275, 6, 274, 7, 273, 7, 272, 8, 271, 9, 270, 10, 270, 11, 269, 12, 268, 13, 267, 13, 266, 13, 265, 13, 264, 13, 263, 14, 262, 13, 261, 13, 260, 13, 259, 13, 258, 12, 257, 11, 256, 11, 255, 10, 254, 9, 253, 9, 252, 8, 251, 7, 250, 6, 250, 5, 250, 4, 250, 3, 251, 2, 252, 1, 252, 0, 253
9, 58, 8, 57, 7, 56, 6, 56, 5, 56, 4, 56, 3, 57, 2, 58, 3, 59, 4, 59, 5, 59, 6, 59, 7, 59, 8, 59, 9, 58
0, 168, 1, 168, 2, 169, 3, 170, 4, 170, 5, 171, 6, 172, 7, 172, 8, 171, 8, 170, 8, 169, 8, 168, 8, 167, 8, 166, 9, 165, 8, 164, 8, 163, 8, 162, 8, 161, 8, 160, 8, 159, 8, 158, 8, 157, 8, 156, 8, 155, 8, 154, 7, 153, 6, 152, 5, 151, 5, 150, 5, 149, 5, 148, 4, 147, 4, 146, 4, 145, 3, 144, 2, 144, 1, 144, 0, 144
0, 315, 1, 316, 2, 316, 3, 317, 3, 318, 3, 319, 3, 320, 3, 321, 3, 322, 3, 323, 3, 324, 3, 325, 3, 326, 4, 327, 4, 328, 5, 329, 6, 330, 7, 330, 8, 331, 9, 331, 10, 331, 11, 331, 12, 331, 13, 331, 14, 330, 15, 330, 16, 329, 17, 329, 18, 328, 19, 327, 19, 326, 20, 325, 20, 324, 20, 323, 20, 322, 20, 321, 20, 320, 21, 319, 21, 318, 22, 317, 23, 316, 22, 315, 21, 314, 20, 313, 20, 312, 20, 311, 19, 310, 18, 310, 17, 310, 16, 311, 15, 312, 14, 312, 13, 313, 12, 313, 11, 314, 10, 314, 9, 314, 8, 314, 7, 314, 6, 313, 5, 312, 4, 311, 3, 311, 2, 310, 1, 309, 1, 308, 1, 307, 1, 306, 0, 305
19, 243, 19, 242, 19, 241, 19, 240, 18, 239, 18, 238, 17, 237, 16, 236, 15, 235, 14, 235, 13, 234, 12, 234, 11, 234, 10, 234, 9, 235, 9, 236, 9, 237, 9, 238, 9, 239, 8, 240, 8, 241, 8, 242, 8, 243, 8, 244, 8, 245, 8, 246, 8, 247, 8, 248, 8, 249, 8, 250, 9, 251, 10, 251, 11, 250, 12, 249, 13, 249, 14, 248, 14, 247, 15, 246, 16, 245, 17, 244, 18, 244, 19, 243
22, 169, 22, 168, 22, 167, 22, 166, 22, 165, 22, 164, 21, 163, 21, 162, 20, 161, 19, 160, 18, 159, 17, 159, 16, 158, 15, 158, 14, 157, 13, 156, 12, 155, 11, 154, 10, 153, 9, 154, 9, 155, 9, 156, 9, 157, 9, 158, 9, 159, 9, 160, 9, 161, 9, 162, 9, 163, 9, 164, 10, 165, 9, 166, 9, 167, 9, 168, 9, 169, 9, 170, 9, 171, 9, 172, 10, 173, 11, 173, 12, 174, 13, 173, 14, 173, 15, 173, 16, 173, 17, 174, 18, 173, 19, 172, 20, 171, 21, 170, 22, 169
27, 81, 27, 80, 27, 79, 27, 78, 27, 77, 27, 76, 27, 75, 27, 74, 27, 73, 27, 72, 27, 71, 26, 70, 25, 69, 24, 68, 23, 67, 22, 67, 21, 66, 20, 66, 19, 65, 18, 65, 17, 65, 16, 65, 15, 65, 14, 65, 13, 65, 12, 65, 11, 64, 11, 63, 11, 62, 11, 61, 10, 60, 9, 60, 8, 60, 7, 60, 6, 60, 5, 60, 4, 60, 3, 60, 2, 60, 1, 61, 1, 62, 1, 63, 1, 64, 1, 65, 1, 66, 1, 67, 1, 68, 1, 69, 1, 70, 1, 71, 1, 72, 1, 73, 1, 74, 1, 75, 1, 76, 1, 77, 1, 78, 2, 79, 3, 79, 4, 80, 5, 80, 6, 80, 7, 81, 7, 82, 7, 83, 7, 84, 8, 85, 9, 85, 10, 85, 11, 85, 12, 85, 13, 85, 14, 85, 15, 85, 16, 85, 17, 85, 18, 85, 19, 85, 20, 85, 21, 85, 22, 84, 23, 84, 24, 83, 25, 83, 26, 82, 27, 81
31, 174, 31, 173, 31, 172, 30, 171, 29, 170, 28, 170, 27, 170, 26, 170, 25, 170, 24, 170, 23, 169, 22, 170, 21, 171, 20, 172, 19, 173, 18, 174, 18, 175, 18, 176, 18, 177, 18, 178, 18, 179, 18, 180, 19, 181, 20, 182, 21, 182, 22, 183, 23, 183, 24, 183, 25, 182, 26, 181, 26, 180, 27, 179, 28, 179, 29, 178, 29, 177, 30, 176, 30, 175, 31, 174
27, 226, 27, 225, 27, 224, 26, 223, 25, 222, 24, 222, 23, 222, 22, 223, 22, 224, 23, 225, 24, 226, 25, 227, 26, 227, 27, 226
31, 233, 31, 232, 31, 231, 31, 230, 30, 229, 29, 229, 28, 229, 27, 229, 26, 228, 25, 228, 24, 227, 23, 227, 22, 228, 21, 229, 20, 229, 19, 230, 19, 231, 18, 232, 17, 233, 17, 234, 17, 235, 17, 236, 18, 237, 19, 238, 19, 239, 20, 240, 20, 241, 20, 242, 20, 243, 21, 244, 22, 245, 23, 244, 24, 243, 24, 242, 25, 241, 25, 240, 25, 239, 26, 238, 27, 237, 27, 236, 28, 235, 29, 234, 30, 234, 31, 233
29, 315, 29, 314, 28, 313, 27, 313, 26, 313, 25, 314, 24, 315, 25, 316, 26, 316, 27, 316, 28, 316, 29, 315
43, 78, 43, 77, 42, 76, 41, 75, 40, 75, 39, 74, 38, 73, 37, 72, 36, 71, 35, 71, 34, 70, 33, 70, 32, 70, 31, 69, 30, 69, 29, 69, 28, 70, 28, 71, 28, 72, 28, 73, 28, 74, 28, 75, 28, 76, 28, 77, 28, 78, 28, 79, 28, 80, 28, 81, 29, 82, 30, 83, 31, 83, 32, 83, 33, 83, 34, 82, 35, 82, 36, 81, 37, 81, 38, 80, 39, 80, 40, 80, 41, 80, 42, 79, 43, 78
40, 242, 39, 241, 39, 240, 39, 239, 38, 238, 37, 238, 36, 237, 35, 236, 34, 235, 33, 235, 32, 234, 31, 234, 30, 235, 29, 235, 28, 236, 28, 237, 27, 238, 26, 239, 26, 240, 26, 241, 25, 242, 25, 243, 24, 244, 24, 245, 24, 246, 24, 247, 25, 248, 26, 248, 27, 248, 28, 248, 29, 248, 30, 248, 31, 248, 32, 248, 33, 248, 34, 248, 35, 247, 36, 247, 37, 246, 38, 245, 38, 244, 39, 243, 40, 242
42, 181, 42, 180, 42, 179, 42, 178, 42, 177, 42, 176, 41, 175, 40, 174, 39, 174, 38, 173, 37, 173, 36, 173, 35, 173, 34, 173, 33, 173, 32, 174, 31, 175, 31, 176, 30, 177, 30, 178, 30, 179, 30, 180, 31, 181, 31, 182, 32, 183, 33, 184, 34, 184, 35, 185, 36, 185, 37, 186, 38, 187, 39, 186, 39, 185, 40, 184, 40, 183, 41, 182, 42, 181
48, 342, 48, 341, 47, 340, 47, 339, 46, 338, 45, 337, 44, 337, 43, 336, 42, 336, 41, 336, 40, 336, 39, 336, 38, 337, 37, 338, 37, 339, 36, 340, 36, 341, 35, 342, 36, 343, 36, 344, 37, 345, 37, 346, 38, 347, 39, 348, 39, 349, 40, 350, 41, 351, 42, 351, 43, 351, 44, 350, 45, 350, 46, 349, 46, 348, 46, 347, 46, 346, 46, 345, 47, 344, 47, 343, 48, 342
53, 241, 53, 240, 53, 239, 53, 238, 52, 237, 51, 236, 51, 235, 50, 234, 49, 234, 48, 233, 47, 233, 46, 233, 45, 233, 44, 233, 43, 234, 42, 234, 41, 235, 40, 236, 40, 237, 39, 238, 40, 239, 40, 240, 40, 241, 41, 242, 42, 243, 43, 244, 44, 244, 45, 244, 46, 244, 47, 244, 48, 244, 49, 244, 50, 244, 51, 243, 52, 242, 53, 241
64, 191, 63, 190, 62, 190, 61, 189, 60, 189, 59, 189, 58, 189, 57, 189, 56, 188, 55, 188, 54, 188, 53, 188, 52, 188, 51, 188, 50, 188, 49, 189, 48, 190, 48, 191, 48, 192, 47, 193, 48, 194, 48, 195, 48, 196, 49, 197, 50, 198, 51, 199, 52, 199, 53, 199, 54, 199, 55, 199, 56, 199, 57, 199, 58, 198, 59, 197, 60, 197, 61, 196, 61, 195, 62, 194, 63, 193, 63, 192, 64, 191
68, 183, 68, 182, 68, 181, 68, 180, 68, 179, 68, 178, 68, 177, 67, 176, 66, 176, 65, 175, 64, 174, 63, 174, 62, 174, 61, 174, 60, 174, 59, 175, 58, 175, 57, 175, 56, 176, 55, 177, 54, 178, 53, 179, 53, 180, 52, 181, 52, 182, 52, 183, 52, 184, 51, 185, 51, 186, 52, 187, 53, 187, 54, 187, 55, 187, 56, 187, 57, 188, 58, 188, 59, 188, 60, 188, 61, 188, 62, 189, 63, 189, 64, 189, 65, 189, 66, 188, 66, 187, 67, 186, 67, 185, 67, 184, 68, 183
74, 255, 74, 254, 74, 253, 74, 252, 73, 251, 73, 250, 73, 249, 72, 248, 71, 248, 70, 247, 69, 246, 68, 246, 67, 245, 66, 245, 65, 244, 64, 243, 63, 243, 62, 242, 61, 241, 60, 241, 59, 240, 58, 239, 57, 239, 56, 239, 55, 239, 54, 240, 54, 241, 53, 242, 52, 243, 52, 244, 52, 245, 53, 246, 53, 247, 54, 248, 55, 249, 55, 250, 56, 251, 57, 251, 58, 252, 59, 252, 60, 252, 61, 252, 62, 252, 63, 252, 64, 252, 65, 253, 66, 253, 67, 254, 68, 255, 69, 256, 70, 257, 71, 257, 72, 257, 73, 256, 74, 255
76, 105, 76, 104, 76, 103, 76, 102, 76, 101, 76, 100, 76, 99, 76, 98, 75, 97, 75, 96, 74, 95, 73, 94, 72, 93, 71, 92, 70, 92, 69, 91, 68, 91, 67, 91, 66, 91, 65, 91, 64, 92, 63, 92, 62, 93, 61, 93, 60, 94, 59, 95, 58, 96, 57, 97, 56, 98, 55, 99, 56, 100, 56, 101, 57, 102, 57, 103, 58, 104, 58, 105, 57, 106, 57, 107, 57, 108, 57, 109, 57, 110, 57, 111, 57, 112, 58, 113, 59, 113, 60, 114, 61, 114, 62, 114, 63, 114, 64, 114, 65, 114, 66, 114, 67, 114, 68, 114, 69, 114, 70, 113, 71, 113, 72, 112, 73, 111, 73, 110, 73, 109, 74, 108, 75, 107, 75, 106, 76, 105
75, 164, 75, 163, 75, 162, 75, 161, 74, 160, 73, 159, 72, 158, 71, 157, 70, 157, 69, 157, 68, 158, 67, 158, 66, 159, 65, 160, 64, 161, 63, 162, 63, 163, 63, 164, 63, 165, 63, 166, 63, 167, 63, 168, 62, 169, 62, 170, 62, 171, 62, 172, 63, 173, 64, 173, 65, 174, 66, 175, 67, 175, 68, 175, 69, 175, 70, 174, 71, 173, 72, 172, 73, 171, 74, 170, 74, 169, 74, 168, 74, 167, 74, 166, 74, 165, 75, 164
72, 198, 72, 197, 71, 196, 71, 195, 70, 194, 69, 194, 68, 193, 67, 193, 66, 192, 65, 192, 64, 193, 63, 194, 62, 195, 62, 196, 61, 197, 62, 198, 63, 199, 63, 200, 64, 201, 65, 201, 66, 202, 67, 202, 68, 202, 69, 201, 70, 201, 71, 200, 71, 199, 72, 198
80, 191, 80, 190, 80, 189, 80, 188, 80, 187, 79, 186, 78, 185, 77, 185, 76, 186, 75, 187, 74, 188, 74, 189, 74, 190, 74, 191, 74, 192, 74, 193, 75, 194, 76, 194, 77, 194, 78, 194, 79, 193, 79, 192, 80, 191
84, 128, 84, 127, 84, 126, 84, 125, 84, 124, 84, 123, 84, 122, 84, 121, 83, 120, 82, 119, 81, 119, 80, 118, 79, 118, 78, 118, 77, 119, 76, 119, 75, 120, 74, 121, 74, 122, 73, 123, 73, 124, 73, 125, 74, 126, 74, 127, 75, 128, 76, 129, 76, 130, 77, 131, 78, 132, 79, 132, 80, 132, 81, 131, 82, 130, 83, 129, 84, 128
86, 207, 86, 206, 86, 205, 85, 204, 84, 203, 83, 202, 82, 202, 81, 202, 80, 201, 79, 202, 78, 202, 77, 202, 76, 203, 75, 203, 74, 204, 74, 205, 73, 206, 73, 207, 73, 208, 73, 209, 74, 210, 75, 211, 76, 212, 77, 212, 78, 212, 79, 212, 80, 212, 81, 212, 82, 212, 83, 212, 84, 211, 85, 210, 85, 209, 85, 208, 86, 207
91, 111, 91, 110, 91, 109, 91, 108, 91, 107, 91, 106, 91, 105, 90, 104, 89, 103, 88, 102, 87, 102, 86, 102, 85, 102, 84, 102, 83, 103, 82, 104, 81, 105, 81, 106, 81, 107, 81, 108, 82, 109, 83, 110, 84, 111, 85, 112, 86, 113, 87, 113, 88, 113, 89, 112, 90, 112, 91, 111
95, 169, 95, 168, 95, 167, 95, 166, 95, 165, 95, 164, 95, 163, 95, 162, 94, 161, 93, 160, 92, 159, 91, 158, 91, 157, 90, 156, 89, 156, 88, 156, 87, 157, 86, 158, 86, 159, 85, 160, 85, 161, 85, 162, 85, 163, 85, 164, 85, 165, 86, 166, 86, 167, 87, 168, 88, 169, 89, 169, 90, 170, 91, 171, 92, 171, 93, 171, 94, 170, 95, 169
93, 268, 93, 267, 93, 266, 92, 265, 91, 265, 90, 264, 89, 264, 88, 264, 87, 263, 86, 263, 85, 264, 84, 265, 83, 266, 84, 267, 85, 268, 86, 269, 87, 270, 88, 271, 89, 272, 90, 273, 91, 272, 91, 271, 92, 270, 92, 269, 93, 268
105, 143, 105, 142, 104, 141, 103, 140, 102, 139, 101, 139, 100, 139, 99, 138, 99, 137, 98, 136, 97, 135, 96, 135, 95, 135, 94, 135, 93, 135, 92, 134, 91, 134, 90, 134, 89, 133, 88, 132, 87, 131, 86, 131, 85, 130, 84, 129, 83, 130, 82, 131, 81, 132, 80, 133, 79, 133, 78, 133, 77, 134, 77, 135, 77, 136, 78, 137, 78, 138, 78, 139, 78, 140, 78, 141, 78, 142, 79, 143, 80, 144, 81, 145, 81, 146, 82, 147, 82, 148, 82, 149, 83, 150, 84, 150, 85, 151, 86, 152, 87, 153, 87, 154, 88, 155, 89, 155, 90, 155, 91, 155, 92, 155, 93, 155, 94, 155, 95, 154, 96, 154, 97, 153, 98, 152, 99, 152, 100, 151, 101, 150, 101, 149, 101, 148, 101, 147, 102, 146, 103, 145, 104, 144, 105, 143
96, 359, 96, 358, 96, 357, 96, 356, 96, 355, 96, 354, 95, 353, 94, 352, 93, 352, 92, 352, 91, 352, 90, 352, 89, 352, 88, 353, 87, 354, 87, 355, 87, 356, 87, 357, 87, 358, 87, 359, 88, 360, 89, 361, 90, 361, 91, 362, 92, 362, 93, 361, 94, 361, 95, 360, 96, 359
94, 187, 94, 186, 94, 185, 94, 184, 93, 183, 93, 182, 92, 181, 91, 182, 90, 182, 89, 183, 90, 184, 90, 185, 91, 186, 92, 187, 93, 188, 94, 187
100, 283, 99, 282, 98, 281, 97, 280, 96, 279, 95, 278, 94, 278, 93, 278, 92, 278, 91, 277, 90, 276, 89, 275, 88, 275, 87, 274, 86, 275, 86, 276, 87, 277, 87, 278, 88, 279, 88, 280, 89, 281, 89, 282, 90, 283, 90, 284, 90, 285, 91, 286, 91, 287, 92, 288, 93, 289, 94, 289, 95, 289, 96, 289, 97, 288, 98, 288, 99, 287, 99, 286, 99, 285, 99, 284, 100, 283
105, 124, 105, 123, 105, 122, 105, 121, 105, 120, 104, 119, 104, 118, 103, 117, 102, 116, 101, 115, 100, 114, 99, 114, 98, 114, 97, 113, 96, 113, 95, 113, 94, 113, 93, 113, 92, 112, 91, 112, 90, 113, 89, 113, 88, 114, 87, 114, 86, 115, 86, 116, 86, 117, 86, 118, 86, 119, 85, 120, 85, 121, 85, 122, 85, 123, 85, 124, 85, 125, 85, 126, 85, 127, 85, 128, 85, 129, 86, 130, 87, 130, 88, 131, 89, 132, 90, 133, 91, 133, 92, 133, 93, 134, 94, 134, 95, 134, 96, 134, 97, 134, 98, 135, 99, 135, 100, 134, 100, 133, 100, 132, 100, 131, 101, 130, 101, 129, 102, 128, 103, 127, 103, 126, 104, 125, 105, 124
105, 212, 104, 211, 104, 210, 104, 209, 103, 208, 103, 207, 103, 206, 103, 205, 102, 204, 101, 205, 100, 206, 99, 206, 98, 207, 97, 206, 96, 206, 95, 206, 94, 206, 93, 206, 92, 206, 91, 206, 90, 206, 89, 205, 88, 205, 87, 206, 87, 207, 86, 208, 86, 209, 86, 210, 86, 211, 86, 212, 87, 213, 88, 214, 88, 215, 89, 216, 89, 217, 90, 218, 91, 219, 92, 219, 93, 220, 94, 220, 95, 221, 96, 221, 97, 221, 98, 221, 99, 221, 100, 220, 101, 219, 101, 218, 102, 217, 102, 216, 103, 215, 103, 214, 104, 213, 105, 212
105, 176, 104, 175, 103, 175, 102, 175, 101, 175, 100, 175, 99, 175, 98, 174, 97, 174, 96, 174, 95, 174, 94, 174, 93, 174, 92, 175, 93, 176, 93, 177, 93, 178, 93, 179, 93, 180, 94, 181, 95, 181, 96, 181, 97, 181, 98, 181, 99, 180, 100, 179, 101, 178, 102, 177, 103, 177, 104, 177, 105, 176
104, 157, 104, 156, 104, 155, 103, 154, 102, 153, 101, 152, 100, 152, 99, 153, 98, 153, 97, 154, 96, 155, 95, 155, 94, 156, 93, 156, 92, 157, 92, 158, 93, 159, 94, 160, 95, 161, 96, 161, 97, 161, 98, 161, 99, 161, 100, 161, 101, 161, 102, 161, 103, 160, 103, 159, 103, 158, 104, 157
109, 168, 109, 167, 108, 166, 107, 165, 106, 164, 105, 163, 104, 162, 103, 162, 102, 162, 101, 162, 100, 162, 99, 162, 98, 162, 97, 162, 96, 163, 96, 164, 96, 165, 96, 166, 96, 167, 96, 168, 96, 169, 95, 170, 94, 171, 93, 172, 94, 173, 95, 173, 96, 173, 97, 173, 98, 173, 99, 174, 100, 174, 101, 174, 102, 174, 103, 174, 104, 174, 105, 174, 106, 173, 106, 172, 106, 171, 106, 170, 107, 169, 108, 169, 109, 168
106, 270, 105, 269, 104, 268, 103, 268, 102, 267, 101, 266, 100, 266, 99, 266, 98, 266, 97, 266, 96, 267, 95, 266, 94, 267, 94, 268, 93, 269, 93, 270, 92, 271, 92, 272, 92, 273, 92, 274, 93, 275, 93, 276, 94, 277, 95, 277, 96, 278, 97, 278, 98, 278, 99, 277, 100, 277, 101, 277, 102, 277, 103, 276, 103, 275, 103, 274, 104, 273, 105, 272, 105, 271, 106, 270
110, 193, 110, 192, 110, 191, 110, 190, 110, 189, 109, 188, 109, 187, 109, 186, 108, 185, 108, 184, 108, 183, 107, 182, 107, 181, 106, 180, 106, 179, 105, 178, 104, 178, 103, 178, 102, 178, 101, 179, 100, 180, 99, 181, 98, 182, 97, 182, 96, 182, 95, 182, 94, 183, 95, 184, 95, 185, 95, 186, 95, 187, 95, 188, 94, 189, 94, 190, 94, 191, 93, 192, 93, 193, 94, 194, 94, 195, 95, 196, 95, 197, 95, 198, 96, 199, 97, 200, 98, 201, 99, 201, 100, 201, 101, 201, 102, 201, 103, 201, 104, 201, 105, 200, 106, 199, 106, 198, 107, 197, 108, 196, 109, 195, 109, 194, 110, 193
106, 352, 106, 351, 106, 350, 106, 349, 105, 348, 104, 347, 103, 347, 102, 348, 101, 349, 101, 350, 101, 351, 102, 352, 102, 353, 103, 354, 104, 354, 105, 353, 106, 352
110, 147, 109, 146, 108, 145, 107, 145, 106, 144, 105, 145, 104, 145, 103, 146, 102, 147, 102, 148, 102, 149, 102, 150, 102, 151, 102, 152, 103, 153, 104, 153, 105, 153, 106, 153, 107, 153, 108, 152, 109, 151, 109, 150, 109, 149, 109, 148, 110, 147
111, 209, 111, 208, 111, 207, 111, 206, 110, 205, 109, 204, 109, 203, 109, 202, 108, 201, 107, 201, 106, 201, 105, 201, 104, 202, 103, 203, 104, 204, 104, 205, 104, 206, 104, 207, 104, 208, 105, 209, 105, 210, 106, 211, 107, 210, 108, 210, 109, 210, 110, 210, 111, 209
118, 130, 118, 129, 118, 128, 117, 127, 116, 126, 115, 126, 114, 125, 113, 124, 112, 124, 111, 124, 110, 123, 109, 123, 108, 123, 107, 123, 106, 124, 105, 125, 104, 126, 104, 127, 103, 128, 102, 129, 102, 130, 101, 131, 101, 132, 101, 133, 101, 134, 100, 135, 99, 136, 100, 137, 101, 138, 102, 138, 103, 139, 104, 140, 105, 141, 106, 142, 107, 141, 108, 141, 109, 140, 110, 140, 111, 139, 111, 138, 112, 137, 113, 136, 114, 135, 115, 134, 116, 133, 117, 132, 117, 131, 118, 130
113, 278, 113, 277, 113, 276, 113, 275, 113, 274, 112, 273, 111, 273, 110, 272, 109, 271, 108, 271, 107, 270, 106, 271, 106, 272, 105, 273, 104, 274, 104, 275, 104, 276, 104, 277, 103, 278, 103, 279, 103, 280, 102, 281, 101, 282, 101, 283, 102, 284, 103, 285, 104, 285, 105, 285, 106, 285, 107, 285, 108, 286, 109, 286, 110, 285, 110, 284, 109, 283, 110, 282, 110, 281, 111, 280, 112, 279, 113, 278
110, 302, 110, 301, 110, 300, 110, 299, 109, 298, 109, 297, 109, 296, 108, 295, 107, 295, 106, 296, 105, 297, 105, 298, 105, 299, 106, 300, 107, 301, 108, 302, 109, 303, 110, 302
114, 142, 113, 141, 112, 141, 111, 141, 110, 141, 109, 141, 108, 142, 107, 143, 108, 144, 109, 145, 110, 145, 111, 145, 112, 144, 113, 143, 114, 142
115, 161, 115, 160, 115, 159, 114, 158, 113, 157, 112, 156, 111, 155, 110, 155, 109, 155, 108, 155, 107, 155, 106, 155, 105, 156, 105, 157, 104, 158, 104, 159, 104, 160, 104, 161, 105, 162, 106, 163, 107, 164, 108, 165, 109, 165, 110, 165, 111, 164, 112, 164, 113, 164, 114, 163, 114, 162, 115, 161
115, 155, 115, 154, 114, 153, 113, 152, 113, 151, 113, 150, 113, 149, 112, 148, 111, 148, 110, 149, 110, 150, 110, 151, 109, 152, 108, 153, 109, 154, 110, 154, 111, 154, 112, 155, 113, 156, 114, 156, 115, 155
121, 204, 121, 203, 121, 202, 120, 201, 120, 200, 119, 199, 118, 198, 117, 197, 116, 197, 115, 197, 114, 198, 113, 198, 112, 199, 111, 199, 110, 200, 110, 201, 110, 202, 110, 203, 110, 204, 111, 205, 112, 206, 112, 207, 113, 208, 114, 209, 115, 209, 116, 209, 117, 209, 118, 208, 119, 208, 120, 207, 120, 206, 120, 205, 121, 204
119, 225, 119, 224, 119, 223, 119, 222, 119, 221, 119, 220, 119, 219, 119, 218, 119, 217, 119, 216, 119, 215, 119, 214, 119, 213, 119, 212, 119, 211, 119, 210, 118, 209, 117, 210, 116, 210, 115, 210, 114, 211, 113, 212, 112, 212, 111, 213, 110, 213, 109, 214, 108, 215, 108, 216, 107, 217, 107, 218, 107, 219, 107, 220, 107, 221, 107, 222, 107, 223, 108, 224, 109, 225, 110, 226, 111, 226, 112, 227, 113, 227, 114, 227, 115, 226, 116, 226, 117, 226, 118, 226, 119, 225
126, 377, 126, 376, 126, 375, 125, 374, 124, 374, 123, 374, 122, 374, 121, 374, 120, 374, 119, 374, 118, 374, 117, 374, 116, 374, 115, 374, 114, 374, 113, 374, 112, 375, 112, 376, 113, 377, 113, 378, 114, 379, 115, 380, 116, 380, 117, 381, 118, 381, 119, 381, 120, 381, 121, 381, 122, 380, 123, 380, 124, 379, 125, 378, 126, 377
126, 372, 125, 371, 124, 371, 123, 371, 122, 371, 121, 371, 120, 371, 119, 371, 118, 371, 117, 370, 117, 369, 117, 368, 117, 367, 116, 366, 115, 366, 114, 367, 113, 368, 113, 369, 112, 370, 112, 371, 112, 372, 113, 373, 114, 373, 115, 373, 116, 373, 117, 373, 118, 373, 119, 373, 120, 373, 121, 373, 122, 373, 123, 373, 124, 373, 125, 373, 126, 372
122, 335, 122, 334, 122, 333, 122, 332, 122, 331, 122, 330, 121, 329, 120, 329, 119, 329, 118, 329, 117, 329, 116, 330, 116, 331, 115, 332, 114, 333, 114, 334, 115, 335, 116, 334, 117, 334, 118, 333, 119, 334, 120, 335, 121, 336, 122, 335
125, 369, 124, 368, 123, 367, 122, 366, 121, 366, 120, 366, 119, 365, 118, 366, 118, 367, 118, 368, 118, 369, 119, 370, 120, 370, 121, 370, 122, 370, 123, 370, 124, 370, 125, 369
125, 402, 125, 401, 125, 400, 124, 399, 124, 398, 124, 397, 123, 396, 122, 395, 121, 395, 120, 394, 119, 394, 118, 395, 117, 395, 116, 395, 115, 395, 114, 396, 114, 397, 113, 398, 113, 399, 113, 400, 113, 401, 113, 402, 113, 403, 114, 404, 114, 405, 115, 406, 116, 406, 117, 407, 118, 407, 119, 407, 120, 407, 121, 407, 122, 406, 123, 405, 124, 404, 124, 403, 125, 402
122, 232, 122, 231, 122, 230, 122, 229, 122, 228, 121, 227, 120, 227, 119, 227, 118, 227, 117, 227, 116, 227, 115, 227, 114, 228, 114, 229, 114, 230, 115, 231, 116, 232, 117, 233, 118, 233, 119, 233, 120, 233, 121, 233, 122, 232
124, 314, 124, 313, 123, 312, 122, 312, 121, 312, 120, 312, 119, 312, 118, 313, 117, 314, 116, 314, 115, 315, 114, 316, 114, 317, 114, 318, 115, 319, 116, 318, 117, 318, 118, 318, 119, 318, 120, 318, 121, 318, 122, 317, 123, 316, 123, 315, 124, 314
123, 156, 123, 155, 123, 154, 123, 153, 123, 152, 123, 151, 123, 150, 123, 149, 122, 148, 122, 147, 121, 146, 120, 146, 119, 146, 118, 146, 117, 146, 116, 146, 115, 146, 114, 147, 114, 148, 114, 149, 114, 150, 114, 151, 114, 152, 115, 153, 116, 154, 116, 155, 116, 156, 116, 157, 117, 158, 118, 158, 119, 158, 120, 158, 121, 158, 122, 157, 123, 156
130, 298, 129, 297, 129, 296, 129, 295, 130, 294, 130, 293, 130, 292, 130, 291, 130, 290, 129, 289, 129, 288, 128, 287, 127, 287, 126, 287, 125, 287, 124, 287, 123, 286, 122, 286, 121, 286, 120, 286, 119, 287, 118, 288, 117, 288, 116, 289, 115, 289, 114, 289, 113, 290, 113, 291, 113, 292, 113, 293, 112, 294, 111, 295, 110, 296, 110, 297, 110, 298, 111, 299, 111, 300, 111, 301, 111, 302, 111, 303, 112, 304, 112, 305, 113, 306, 114, 306, 115, 307, 116, 308, 117, 309, 118, 310, 119, 311, 120, 311, 121, 311, 122, 311, 123, 311, 124, 311, 125, 312, 126, 311, 127, 310, 127, 309, 127, 308, 127, 307, 127, 306, 127, 305, 126, 304, 126, 303, 126, 302, 127, 301, 127, 300, 128, 299, 129, 299, 130, 298
131, 348, 131, 347, 131, 346, 131, 345, 131, 344, 130, 343, 130, 342, 130, 341, 129, 340, 130, 339, 129, 338, 128, 339, 127, 339, 126, 339, 125, 339, 124, 338, 123, 337, 122, 338, 121, 339, 120, 339, 119, 339, 118, 339, 117, 339, 116, 339, 115, 339, 114, 340, 113, 340, 112, 341, 112, 342, 112, 343, 112, 344, 112, 345, 113, 346, 113, 347, 113, 348, 114, 349, 115, 349, 116, 349, 117, 350, 118, 350, 119, 350, 120, 350, 121, 350, 122, 351, 123, 351, 124, 351, 125, 350, 126, 350, 127, 349, 128, 349, 129, 349, 130, 349, 131, 348
123, 141, 123, 140, 123, 139, 123, 138, 123, 137, 122, 136, 121, 136, 120, 137, 119, 137, 118, 138, 117, 139, 116, 140, 115, 141, 115, 142, 115, 143, 116, 144, 117, 145, 118, 145, 119, 145, 120, 145, 121, 145, 122, 144, 122, 143, 122, 142, 123, 141
136, 221, 135, 220, 134, 219, 134, 218, 134, 217, 134, 216, 133, 215, 132, 214, 131, 213, 130, 212, 129, 211, 129, 210, 128, 209, 127, 209, 126, 210, 125, 210, 124, 211, 123, 210, 122, 210, 121, 210, 120, 211, 120, 212, 120, 213, 120, 214, 120, 215, 120, 216, 120, 217, 120, 218, 120, 219, 120, 220, 120, 221, 120, 222, 120, 223, 120, 224, 120, 225, 121, 226, 122, 227, 123, 228, 124, 227, 125, 227, 126, 226, 127, 226, 128, 226, 129, 225, 130, 225, 131, 225, 132, 225, 133, 225, 134, 225, 135, 224, 135, 223, 135, 222, 136, 221
128, 285, 128, 284, 127, 283, 126, 282, 125, 281, 124, 281, 123, 281, 122, 281, 121, 282, 120, 283, 120, 284, 121, 285, 122, 285, 123, 285, 124, 286, 125, 286, 126, 286, 127, 286, 128, 285
139, 201, 139, 200, 139, 199, 138, 198, 138, 197, 138, 196, 138, 195, 137, 194, 136, 193, 135, 192, 135, 191, 134, 190, 133, 189, 132, 188, 131, 187, 130, 186, 129, 185, 128, 184, 128, 183, 127, 182, 126, 183, 125, 183, 124, 184, 123, 185, 122, 185, 121, 186, 121, 187, 120, 188, 120, 189, 120, 190, 120, 191, 120, 192, 119, 193, 119, 194, 118, 195, 118, 196, 118, 197, 119, 198, 120, 199, 121, 200, 121, 201, 122, 202, 123, 203, 124, 204, 125, 204, 126, 204, 127, 205, 128, 206, 129, 206, 130, 205, 131, 205, 132, 205, 133, 205, 134, 204, 135, 204, 136, 204, 137, 203, 138, 202, 139, 201
132, 306, 132, 305, 132, 304, 132, 303, 131, 302, 131, 301, 131, 300, 130, 299, 129, 300, 128, 301, 127, 302, 127, 303, 127, 304, 128, 305, 128, 306, 128, 307, 128, 308, 129, 309, 130, 308, 131, 307, 132, 306
132, 356, 132, 355, 132, 354, 131, 353, 131, 352, 131, 351, 130, 350, 129, 350, 128, 350, 127, 350, 126, 351, 125, 351, 124, 352, 125, 353, 125, 354, 125, 355, 125, 356, 125, 357, 126, 358, 127, 359, 128, 359, 129, 359, 130, 358, 131, 357, 132, 356
134, 231, 134, 230, 134, 229, 134, 228, 134, 227, 133, 226, 132, 226, 131, 226, 130, 226, 129, 226, 128, 227, 127, 227, 126, 227, 125, 228, 124, 229, 123, 230, 123, 231, 123, 232, 123, 233, 123, 234, 124, 235, 125, 235, 126, 235, 127, 236, 128, 236, 129, 235, 130, 235, 131, 234, 132, 233, 133, 232, 134, 231
137, 142, 136, 141, 135, 140, 134, 139, 133, 138, 132, 138, 131, 137, 130, 137, 129, 137, 128, 138, 127, 138, 126, 138, 125, 137, 124, 138, 124, 139, 124, 140, 124, 141, 123, 142, 123, 143, 123, 144, 122, 145, 122, 146, 123, 147, 123, 148, 124, 149, 124, 150, 124, 151, 124, 152, 124, 153, 124, 154, 124, 155, 125, 156, 126, 156, 127, 155, 128, 154, 128, 153, 129, 152, 130, 152, 131, 151, 132, 151, 133, 150, 134, 149, 134, 148, 135, 147, 135, 146, 136, 145, 136, 144, 136, 143, 137, 142
139, 334, 139, 333, 138, 332, 137, 332, 136, 331, 135, 330, 135, 329, 135, 328, 134, 327, 133, 326, 132, 326, 131, 326, 130, 326, 129, 326, 128, 327, 127, 327, 126, 328, 125, 329, 125, 330, 126, 331, 127, 332, 128, 333, 129, 334, 130, 335, 130, 336, 131, 337, 132, 337, 133, 337, 134, 337, 135, 336, 136, 335, 137, 335, 138, 335, 139, 334
138, 305, 138, 304, 137, 303, 137, 302, 137, 301, 136, 300, 135, 300, 134, 300, 133, 299, 132, 300, 132, 301, 132, 302, 133, 303, 133, 304, 133, 305, 134, 306, 135, 306, 136, 306, 137, 306, 138, 305
137, 407, 137, 406, 137, 405, 137, 404, 137, 403, 136, 402, 135, 401, 134, 401, 133, 401, 132, 402, 131, 403, 130, 404, 130, 405, 130, 406, 131, 407, 132, 408, 133, 409, 134, 409, 135, 409, 136, 408, 137, 407
139, 213, 139, 212, 139, 211, 139, 210, 139, 209, 139, 208, 138, 207, 138, 206, 138, 205, 137, 204, 136, 205, 135, 205, 134, 205, 133, 206, 132, 206, 131, 206, 130, 206, 129, 207, 128, 208, 129, 209, 130, 210, 130, 211, 131, 212, 132, 213, 133, 214, 134, 215, 135, 216, 136, 215, 137, 215, 138, 214, 139, 213
140, 168, 140, 167, 140, 166, 139, 165, 138, 164, 137, 164, 136, 165, 135, 165, 134, 166, 133, 167, 133, 168, 133, 169, 133, 170, 133, 171, 134, 172, 135, 173, 136, 173, 137, 173, 138, 172, 138, 171, 139, 170, 139, 169, 140, 168
140, 342, 140, 341, 140, 340, 140, 339, 139, 338, 139, 337, 138, 336, 137, 336, 136, 336, 135, 337, 134, 338, 133, 339, 134, 340, 134, 341, 135, 342, 136, 342, 137, 343, 138, 343, 139, 343, 140, 342
146, 238, 146, 237, 146, 236, 146, 235, 146, 234, 145, 233, 145, 232, 145, 231, 144, 230, 143, 230, 142, 230, 141, 230, 140, 230, 139, 230, 138, 230, 137, 230, 136, 230, 135, 231, 134, 232, 133, 233, 133, 234, 134, 235, 134, 236, 134, 237, 135, 238, 136, 239, 137, 239, 138, 240, 139, 240, 140, 240, 141, 239, 142, 239, 143, 239, 144, 239, 145, 239, 146, 238
144, 313, 144, 312, 144, 311, 144, 310, 143, 309, 143, 308, 142, 307, 141, 307, 140, 306, 139, 306, 138, 306, 137, 307, 137, 308, 137, 309, 137, 310, 137, 311, 137, 312, 137, 313, 138, 314, 139, 315, 140, 315, 141, 315, 142, 315, 143, 314, 144, 313
147, 387, 147, 386, 147, 385, 147, 384, 147, 383, 147, 382, 147, 381, 147, 380, 147, 379, 147, 378, 146, 377, 145, 377, 144, 378, 143, 378, 142, 378, 141, 378, 140, 378, 139, 379, 138, 379, 137, 380, 136, 381, 135, 382, 135, 383, 135, 384, 135, 385, 135, 386, 135, 387, 136, 388, 136, 389, 137, 390, 138, 391, 139, 392, 140, 391, 141, 391, 142, 390, 143, 389, 144, 388, 145, 388, 146, 388, 147, 387
148, 153, 148, 152, 148, 151, 148, 150, 148, 149, 148, 148, 148, 147, 147, 146, 147, 145, 146, 144, 145, 143, 144, 143, 143, 143, 142, 142, 141, 142, 140, 143, 139, 143, 138, 143, 137, 144, 137, 145, 136, 146, 136, 147, 135, 148, 135, 149, 134, 150, 134, 151, 134, 152, 135, 153, 136, 154, 137, 155, 138, 155, 139, 156, 140, 156, 141, 156, 142, 156, 143, 156, 144, 155, 145, 155, 146, 155, 147, 154, 148, 153
148, 324, 148, 323, 148, 322, 148, 321, 148, 320, 147, 319, 146, 319, 145, 318, 144, 318, 143, 319, 142, 320, 141, 321, 140, 321, 139, 322, 139, 323, 139, 324, 140, 325, 141, 326, 142, 326, 143, 326, 144, 326, 145, 326, 146, 326, 147, 325, 148, 324
154, 210, 154, 209, 154, 208, 154, 207, 153, 206, 152, 206, 151, 205, 150, 204, 149, 203, 148, 202, 147, 201, 146, 200, 145, 200, 144, 199, 143, 199, 142, 199, 141, 199, 140, 200, 140, 201, 139, 202, 139, 203, 139, 204, 139, 205, 139, 206, 139, 207, 140, 208, 140, 209, 140, 210, 140, 211, 141, 212, 142, 212, 143, 213, 144, 213, 145, 213, 146, 213, 147, 213, 148, 212, 149, 212, 150, 212, 151, 212, 152, 212, 153, 211, 154, 210
153, 373, 153, 372, 153, 371, 153, 370, 152, 369, 151, 369, 150, 368, 149, 368, 148, 369, 147, 370, 146, 371, 146, 372, 146, 373, 147, 374, 148, 375, 149, 376, 150, 376, 151, 376, 152, 375, 152, 374, 153, 373
155, 173, 155, 172, 155, 171, 155, 170, 154, 169, 153, 168, 152, 167, 151, 167, 150, 166, 149, 166, 148, 166, 147, 166, 146, 165, 145, 165, 144, 164, 143, 163, 142, 163, 141, 163, 140, 164, 140, 165, 141, 166, 141, 167, 142, 168, 143, 169, 144, 170, 145, 171, 145, 172, 145, 173, 145, 174, 144, 175, 144, 176, 144, 177, 144, 178, 144, 179, 145, 180, 146, 180, 147, 180, 148, 179, 149, 179, 150, 179, 151, 178, 151, 177, 152, 176, 153, 175, 154, 174, 155, 173
159, 185, 159, 184, 159, 183, 158, 182, 157, 182, 156, 182, 155, 182, 154, 183, 153, 183, 152, 183, 151, 184, 150, 184, 149, 185, 148, 186, 147, 186, 146, 187, 145, 188, 144, 189, 143, 190, 142, 191, 141, 192, 141, 193, 140, 194, 140, 195, 140, 196, 141, 197, 142, 198, 143, 198, 144, 197, 145, 196, 146, 196, 147, 196, 148, 196, 149, 196, 150, 196, 151, 197, 152, 196, 152, 195, 153, 194, 154, 193, 155, 192, 155, 191, 156, 190, 156, 189, 156, 188, 157, 187, 158, 186, 159, 185
155, 385, 155, 384, 155, 383, 155, 382, 155, 381, 155, 380, 154, 379, 153, 379, 152, 378, 151, 377, 150, 377, 149, 377, 148, 378, 148, 379, 148, 380, 148, 381, 148, 382, 148, 383, 148, 384, 148, 385, 148, 386, 148, 387, 149, 388, 150, 389, 151, 389, 152, 389, 153, 388, 153, 387, 154, 386, 155, 385
165, 230, 165, 229, 165, 228, 165, 227, 164, 226, 163, 226, 162, 226, 161, 226, 160, 226, 159, 226, 158, 226, 157, 225, 156, 224, 155, 224, 154, 223, 153, 223, 152, 223, 151, 224, 150, 225, 149, 226, 148, 227, 147, 228, 146, 229, 146, 230, 146, 231, 146, 232, 146, 233, 147, 234, 147, 235, 147, 236, 147, 237, 147, 238, 148, 239, 149, 239, 150, 239, 151, 240, 152, 239, 153, 239, 154, 238, 155, 238, 156, 237, 157, 237, 158, 237, 159, 237, 160, 236, 160, 235, 161, 234, 162, 233, 163, 232, 164, 231, 165, 230
162, 343, 162, 342, 162, 341, 162, 340, 162, 339, 162, 338, 161, 337, 160, 336, 160, 335, 159, 334, 158, 333, 157, 333, 156, 333, 155, 333, 154, 333, 153, 333, 152, 334, 151, 334, 150, 335, 149, 335, 148, 335, 147, 335, 146, 335, 145, 336, 146, 337, 147, 337, 148, 338, 149, 339, 149, 340, 150, 341, 150, 342, 150, 343, 151, 344, 152, 345, 153, 345, 154, 346, 155, 346, 156, 346, 157, 346, 158, 345, 159, 345, 160, 344, 161, 344, 162, 343
162, 242, 162, 241, 161, 240, 161, 239, 160, 238, 159, 238, 158, 238, 157, 238, 156, 238, 155, 239, 154, 239, 153, 240, 152, 241, 153, 242, 153, 243, 152, 244, 152, 245, 153, 246, 154, 247, 155, 247, 156, 248, 157, 249, 158, 250, 159, 249, 159, 248, 160, 247, 160, 246, 161, 245, 161, 244, 161, 243, 162, 242
166, 390, 166, 389, 166, 388, 166, 387, 166, 386, 166, 385, 165, 384, 164, 384, 163, 383, 162, 382, 161, 382, 160, 382, 159, 382, 158, 381, 157, 381, 156, 382, 156, 383, 156, 384, 156, 385, 155, 386, 154, 387, 154, 388, 153, 389, 152, 390, 153, 391, 154, 392, 155, 393, 156, 394, 157, 395, 158, 396, 159, 397, 160, 397, 161, 397, 162, 397, 163, 397, 164, 396, 165, 395, 165, 394, 165, 393, 165, 392, 165, 391, 166, 390
167, 426, 167, 425, 166, 424, 165, 423, 165, 422, 165, 421, 164, 420, 164, 419, 164, 418, 163, 417, 163, 416, 162, 415, 161, 414, 160, 414, 159, 413, 158, 412, 157, 411, 156, 411, 155, 410, 154, 411, 153, 411, 152, 411, 151, 412, 150, 413, 150, 414, 149, 415, 149, 416, 149, 417, 149, 418, 149, 419, 149, 420, 150, 421, 150, 422, 150, 423, 150, 424, 150, 425, 150, 426, 151, 427, 151, 428, 152, 429, 153, 430, 154, 431, 155, 431, 156, 432, 157, 432, 158, 432, 159, 432, 160, 431, 161, 431, 162, 430, 163, 429, 164, 429, 165, 428, 166, 427, 167, 426
162, 316, 161, 315, 161, 314, 160, 313, 159, 313, 158, 313, 157, 313, 156, 314, 155, 315, 155, 316, 154, 317, 155, 318, 156, 318, 157, 318, 158, 318, 159, 317, 160, 317, 161, 317, 162, 316
166, 324, 165, 323, 165, 322, 164, 321, 164, 320, 163, 319, 162, 318, 161, 318, 160, 318, 159, 318, 158, 319, 157, 319, 156, 319, 155, 319, 154, 319, 153, 319, 152, 320, 151, 320, 150, 321, 149, 322, 149, 323, 149, 324, 148, 325, 147, 326, 146, 327, 145, 327, 144, 327, 143, 327, 142, 328, 143, 329, 143, 330, 144, 331, 144, 332, 144, 333, 145, 334, 146, 334, 147, 334, 148, 334, 149, 334, 150, 334, 151, 333, 152, 333, 153, 332, 154, 332, 155, 332, 156, 332, 157, 332, 158, 331, 158, 330, 159, 329, 160, 328, 161, 328, 162, 327, 163, 326, 164, 326, 165, 325, 166, 324
169, 198, 169, 197, 169, 196, 168, 195, 167, 195, 166, 195, 165, 195, 164, 194, 163, 193, 162, 192, 161, 191, 161, 190, 161, 189, 161, 188, 161, 187, 160, 186, 159, 187, 158, 187, 157, 188, 157, 189, 157, 190, 156, 191, 156, 192, 155, 193, 154, 194, 153, 195, 153, 196, 152, 197, 152, 198, 152, 199, 152, 200, 152, 201, 153, 202, 153, 203, 154, 204, 154, 205, 155, 206, 156, 206, 157, 206, 158, 206, 159, 206, 160, 205, 161, 205, 162, 204, 163, 204, 164, 204, 165, 204, 166, 204, 167, 203, 166, 202, 167, 201, 167, 200, 168, 199, 169, 198
168, 217, 168, 216, 168, 215, 168, 214, 168, 213, 168, 212, 168, 211, 168, 210, 168, 209, 168, 208, 168, 207, 168, 206, 167, 205, 166, 205, 165, 205, 164, 205, 163, 205, 162, 205, 161, 206, 160, 206, 159, 207, 158, 207, 157, 207, 156, 207, 155, 208, 155, 209, 155, 210, 154, 211, 153, 212, 154, 213, 154, 214, 155, 215, 155, 216, 154, 217, 154, 218, 154, 219, 153, 220, 153, 221, 154, 222, 155, 223, 156, 223, 157, 224, 158, 225, 159, 225, 160, 225, 161, 225, 162, 225, 163, 225, 164, 224, 164, 223, 165, 222, 165, 221, 165, 220, 166, 219, 167, 218, 168, 217
172, 176, 172, 175, 171, 174, 171, 173, 171, 172, 171, 171, 170, 170, 170, 169, 169, 168, 168, 167, 167, 166, 166, 166, 165, 166, 164, 166, 163, 166, 162, 167, 161, 167, 160, 168, 159, 168, 158, 169, 157, 170, 156, 171, 156, 172, 156, 173, 156, 174, 157, 175, 158, 176, 158, 177, 159, 178, 159, 179, 159, 180, 159, 181, 159, 182, 160, 183, 161, 182, 162, 182, 163, 182, 164, 182, 165, 182, 166, 181, 167, 180, 168, 179, 169, 178, 170, 177, 171, 177, 172, 176
169, 334, 169, 333, 169, 332, 169, 331, 168, 330, 168, 329, 167, 328, 166, 327, 165, 327, 164, 327, 163, 327, 162, 328, 161, 329, 160, 329, 159, 330, 159, 331, 159, 332, 159, 333, 160, 334, 161, 335, 162, 335, 163, 335, 164, 335, 165, 335, 166, 335, 167, 336, 168, 335, 169, 334
170, 193, 169, 192, 168, 191, 167, 190, 166, 189, 166, 188, 165, 187, 164, 187, 163, 187, 162, 188, 162, 189, 162, 190, 162, 191, 163, 192, 164, 193, 165, 194, 166, 194, 167, 194, 168, 194, 169, 194, 170, 193
170, 229, 170, 228, 170, 227, 169, 226, 168, 226, 167, 227, 166, 228, 166, 229, 166, 230, 166, 231, 167, 232, 168, 231, 169, 230, 170, 229
178, 412, 178, 411, 178, 410, 178, 409, 178, 408, 178, 407, 177, 406, 176, 405, 175, 405, 174, 404, 173, 404, 172, 403, 171, 403, 170, 403, 169, 403, 168, 404, 167, 404, 166, 405, 165, 406, 164, 407, 164, 408, 163, 409, 163, 410, 163, 411, 163, 412, 163, 413, 162, 414, 163, 415, 164, 416, 165, 417, 166, 417, 167, 418, 168, 418, 169, 418, 170, 418, 171, 418, 172, 418, 173, 418, 174, 418, 175, 417, 176, 416, 176, 415, 177, 414, 177, 413, 178, 412
180, 323, 180, 322, 180, 321, 180, 320, 180, 319, 180, 318, 180, 317, 180, 316, 179, 315, 178, 315, 177, 314, 176, 313, 175, 313, 174, 312, 173, 312, 172, 311, 171, 310, 170, 311, 169, 311, 168, 311, 167, 312, 166, 313, 166, 314, 166, 315, 165, 316, 165, 317, 165, 318, 165, 319, 165, 320, 165, 321, 166, 322, 167, 323, 168, 324, 169, 325, 170, 325, 171, 326, 172, 326, 173, 326, 174, 326, 175, 326, 176, 326, 177, 326, 178, 325, 179, 324, 180, 323
180, 445, 179, 444, 179, 443, 178, 442, 178, 441, 177, 440, 176, 439, 175, 439, 174, 438, 173, 438, 172, 438, 171, 438, 170, 438, 169, 439, 168, 439, 167, 439, 166, 439, 165, 439, 164, 439, 163, 439, 162, 439, 161, 439, 160, 439, 159, 440, 159, 441, 159, 442, 159, 443, 159, 444, 159, 445, 159, 446, 160, 447, 161, 448, 162, 448, 163, 448, 164, 449, 165, 449, 166, 449, 167, 450, 168, 450, 169, 451, 170, 451, 171, 451, 172, 452, 173, 452, 174, 451, 175, 450, 176, 449, 177, 448, 178, 447, 179, 446, 180, 445
179, 186, 179, 185, 179, 184, 179, 183, 179, 182, 178, 181, 178, 180, 177, 179, 176, 178, 175, 178, 174, 178, 173, 178, 172, 177, 171, 178, 170, 178, 169, 179, 168, 180, 167, 181, 166, 182, 166, 183, 166, 184, 166, 185, 166, 186, 166, 187, 167, 188, 167, 189, 168, 190, 169, 191, 170, 192, 171, 192, 172, 191, 173, 190, 174, 190, 175, 190, 176, 189, 177, 189, 178, 188, 178, 187, 179, 186
182, 341, 182, 340, 182, 339, 182, 338, 181, 337, 180, 336, 179, 335, 178, 334, 177, 333, 176, 332, 175, 332, 174, 333, 173, 333, 172, 333, 171, 334, 170, 334, 169, 335, 168, 336, 167, 337, 166, 338, 165, 338, 164, 338, 163, 339, 163, 340, 163, 341, 163, 342, 163, 343, 163, 344, 164, 345, 165, 346, 166, 346, 167, 347, 168, 348, 169, 348, 170, 348, 171, 348, 172, 348, 173, 348, 174, 348, 175, 348, 176, 348, 177, 348, 178, 348, 179, 347, 180, 346, 181, 345, 181, 344, 181, 343, 181, 342, 182, 341
182, 220, 182, 219, 182, 218, 182, 217, 182, 216, 182, 215, 182, 214, 181, 213, 181, 212, 180, 211, 180, 210, 179, 209, 178, 210, 177, 211, 177, 212, 177, 213, 176, 214, 175, 215, 174, 216, 174, 217, 174, 218, 174, 219, 174, 220, 175, 221, 176, 222, 177, 222, 178, 222, 179, 222, 180, 222, 181, 221, 182, 220
187, 270, 187, 269, 186, 268, 186, 267, 186, 266, 186, 265, 186, 264, 186, 263, 186, 262, 186, 261, 185, 260, 185, 259, 186, 258, 186, 257, 186, 256, 185, 255, 184, 255, 183, 255, 182, 255, 181, 254, 180, 254, 179, 254, 178, 255, 177, 256, 176, 257, 175, 258, 175, 259, 174, 260, 174, 261, 174, 262, 174, 263, 174, 264, 173, 265, 173, 266, 173, 267, 174, 268, 174, 269, 175, 270, 176, 271, 177, 272, 178, 272, 179, 273, 180, 273, 181, 274, 182, 274, 183, 274, 184, 274, 185, 273, 186, 272, 186, 271, 187, 270
184, 237, 184, 236, 183, 235, 182, 234, 181, 234, 180, 235, 180, 236, 179, 237, 179, 238, 179, 239, 179, 240, 180, 241, 181, 241, 182, 240, 183, 239, 183, 238, 184, 237
190, 456, 190, 455, 190, 454, 189, 453, 189, 452, 189, 451, 188, 450, 188, 449, 187, 448, 186, 448, 185, 447, 184, 447, 183, 446, 182, 446, 181, 446, 180, 446, 179, 447, 178, 448, 177, 449, 176, 450, 175, 451, 174, 452, 173, 453, 174, 454, 174, 455, 174, 456, 174, 457, 174, 458, 175, 459, 176, 460, 177, 461, 178, 462, 179, 462, 180, 462, 181, 462, 182, 463, 183, 463, 184, 462, 185, 462, 186, 462, 187, 461, 188, 460, 188, 459, 189, 458, 189, 457, 190, 456
196, 199, 195, 198, 195, 197, 195, 196, 195, 195, 195, 194, 194, 193, 194, 192, 194, 191, 194, 190, 193, 189, 192, 190, 191, 191, 190, 192, 189, 192, 188, 192, 187, 192, 186, 193, 185, 193, 184, 193, 183, 193, 182, 193, 181, 194, 180, 194, 179, 195, 178, 196, 177, 196, 176, 197, 175, 198, 175, 199, 175, 200, 175, 201, 175, 202, 176, 203, 177, 203, 178, 203, 179, 204, 180, 204, 181, 204, 182, 205, 182, 206, 182, 207, 181, 208, 181, 209, 181, 210, 181, 211, 182, 212, 182, 213, 183, 214, 183, 215, 184, 216, 185, 216, 186, 215, 186, 214, 186, 213, 186, 212, 187, 211, 188, 210, 188, 209, 189, 208, 189, 207, 190, 206, 191, 205, 192, 204, 193, 203, 194, 202, 195, 201, 195, 200, 196, 199
192, 244, 192, 243, 192, 242, 191, 241, 190, 241, 189, 240, 188, 240, 187, 241, 186, 242, 185, 243, 184, 242, 183, 241, 182, 241, 181, 242, 180, 243, 180, 244, 180, 245, 179, 246, 179, 247, 179, 248, 179, 249, 179, 250, 180, 251, 180, 252, 181, 253, 182, 254, 183, 254, 184, 254, 185, 254, 186, 254, 187, 254, 188, 253, 188, 252, 189, 251, 189, 250, 189, 249, 189, 248, 190, 247, 190, 246, 191, 245, 192, 244
187, 221, 187, 220, 187, 219, 187, 218, 186, 217, 185, 217, 184, 217, 183, 218, 183, 219, 183, 220, 183, 221, 184, 222, 185, 223, 186, 222, 187, 221
191, 333, 191, 332, 191, 331, 191, 330, 191, 329, 190, 328, 190, 327, 189, 326, 188, 325, 187, 324, 186, 324, 185, 324, 184, 324, 183, 324, 182, 324, 181, 324, 180, 324, 179, 325, 178, 326, 178, 327, 178, 328, 177, 329, 177, 330, 176, 331, 177, 332, 178, 333, 179, 334, 180, 335, 181, 336, 182, 337, 183, 338, 184, 337, 185, 337, 186, 337, 187, 336, 188, 336, 189, 335, 190, 334, 191, 333
198, 434, 198, 433, 198, 432, 198, 431, 197, 430, 197, 429, 197, 428, 196, 427, 196, 426, 196, 425, 195, 424, 194, 424, 193, 423, 192, 423, 191, 422, 190, 421, 189, 420, 188, 419, 187, 419, 186, 419, 185, 419, 184, 419, 183, 419, 182, 419, 181, 419, 180, 420, 179, 421, 178, 422, 178, 423, 178, 424, 178, 425, 178, 426, 178, 427, 178, 428, 178, 429, 178, 430, 178, 431, 179, 432, 179, 433, 180, 434, 181, 434, 182, 435, 183, 435, 184, 436, 185, 436, 186, 436, 187, 436, 188, 435, 189, 435, 190, 435, 191, 435, 192, 436, 193, 437, 194, 438, 195, 438, 196, 437, 197, 436, 197, 435, 198, 434
196, 231, 196, 230, 195, 229, 194, 228, 193, 228, 192, 229, 191, 230, 191, 231, 192, 232, 193, 233, 194, 233, 195, 232, 196, 231
200, 263, 200, 262, 200, 261, 200, 260, 200, 259, 200, 258, 200, 257, 199, 256, 198, 255, 197, 254, 196, 254, 195, 253, 194, 253, 193, 252, 192, 252, 191, 253, 190, 253, 189, 253, 188, 254, 187, 255, 187, 256, 187, 257, 187, 258, 186, 259, 186, 260, 187, 261, 187, 262, 187, 263, 187, 264, 188, 265, 189, 265, 190, 266, 191, 266, 192, 266, 193, 267, 194, 267, 195, 266, 196, 266, 197, 266, 198, 265, 199, 264, 200, 263
200, 243, 200, 242, 200, 241, 199, 240, 198, 239, 197, 239, 196, 239, 195, 239, 194, 240, 193, 240, 192, 241, 193, 242, 194, 243, 195, 244, 196, 244, 197, 244, 198, 244, 199, 244, 200, 243
208, 221, 208, 220, 207, 219, 206, 218, 206, 217, 205, 216, 205, 215, 204, 214, 203, 213, 203, 212, 202, 211, 201, 210, 200, 211, 199, 212, 198, 212, 197, 213, 196, 214, 195, 215, 194, 216, 194, 217, 194, 218, 194, 219, 194, 220, 195, 221, 196, 222, 196, 223, 197, 224, 197, 225, 198, 226, 198, 227, 199, 228, 200, 228, 201, 228, 202, 228, 203, 228, 204, 228, 205, 228, 206, 228, 207, 227, 207, 226, 206, 225, 206, 224, 206, 223, 207, 222, 208, 221
209, 465, 209, 464, 208, 463, 207, 462, 206, 461, 205, 460, 204, 460, 203, 460, 202, 460, 201, 460, 200, 460, 199, 461, 198, 462, 198, 463, 197, 464, 197, 465, 197, 466, 196, 467, 196, 468, 195, 469, 195, 470, 194, 471, 194, 472, 195, 473, 196, 474, 197, 475, 198, 475, 199, 475, 200, 474, 201, 474, 202, 473, 203, 472, 204, 471, 205, 471, 206, 470, 207, 470, 208, 469, 208, 468, 208, 467, 208, 466, 209, 465
212, 412, 212, 411, 212, 410, 212, 409, 211, 408, 210, 407, 209, 406, 208, 406, 207, 406, 206, 407, 205, 407, 204, 408, 203, 409, 202, 410, 202, 411, 201, 412, 200, 413, 200, 414, 200, 415, 200, 416, 200, 417, 200, 418, 201, 419, 201, 420, 202, 421, 203, 422, 204, 423, 204, 424, 204, 425, 205, 426, 206, 426, 207, 426, 208, 426, 209, 426, 210, 425, 210, 424, 210, 423, 210, 422, 210, 421, 210, 420, 210, 419, 211, 418, 211, 417, 211, 416, 211, 415, 211, 414, 211, 413, 212, 412
208, 356, 208, 355, 208, 354, 207, 353, 206, 353, 205, 353, 204, 353, 203, 354, 203, 355, 203, 356, 204, 357, 205, 357, 206, 357, 207, 357, 208, 356
210, 346, 210, 345, 210, 344, 209, 343, 208, 342, 207, 342, 206, 342, 205, 343, 204, 344, 204, 345, 204, 346, 205, 347, 206, 348, 207, 348, 208, 348, 209, 347, 210, 346
211, 278, 211, 277, 211, 276, 210, 275, 209, 275, 208, 276, 207, 277, 206, 278, 206, 279, 207, 280, 208, 280, 209, 280, 210, 279, 211, 278
209, 284, 209, 283, 209, 282, 208, 281, 207, 281, 206, 282, 206, 283, 206, 284, 206, 285, 206, 286, 207, 287, 208, 286, 208, 285, 209, 284
215, 216, 215, 215, 215, 214, 215, 213, 215, 212, 215, 211, 215, 210, 215, 209, 214, 208, 214, 207, 213, 206, 212, 206, 211, 205, 210, 205, 209, 205, 208, 206, 207, 206, 206, 206, 205, 207, 204, 207, 203, 208, 202, 209, 203, 210, 203, 211, 204, 212, 204, 213, 205, 214, 206, 215, 206, 216, 207, 217, 207, 218, 208, 219, 209, 220, 210, 219, 211, 218, 212, 218, 213, 217, 214, 217, 215, 216
215, 262, 215, 261, 215, 260, 215, 259, 214, 258, 214, 257, 213, 256, 213, 255, 212, 254, 211, 253, 211, 252, 211, 251, 210, 250, 209, 251, 208, 252, 207, 253, 206, 254, 206, 255, 205, 256, 205, 257, 205, 258, 205, 259, 205, 260, 205, 261, 205, 262, 205, 263, 206, 264, 206, 265, 207, 266, 208, 266, 209, 265, 210, 265, 211, 264, 212, 264, 213, 263, 214, 263, 215, 262
217, 222, 217, 221, 217, 220, 216, 219, 215, 218, 214, 218, 213, 218, 212, 219, 211, 219, 210, 220, 210, 221, 211, 222, 212, 223, 213, 223, 214, 223, 215, 223, 216, 223, 217, 222
216, 242, 216, 241, 215, 240, 214, 239, 214, 238, 214, 237, 213, 236, 212, 236, 211, 236, 210, 236, 209, 236, 208, 237, 207, 238, 207, 239, 206, 240, 206, 241, 206, 242, 207, 243, 208, 244, 209, 245, 210, 245, 211, 245, 212, 245, 213, 245, 214, 244, 215, 243, 216, 242
220, 382, 220, 381, 220, 380, 219, 379, 218, 379, 217, 378, 216, 378, 215, 377, 214, 377, 213, 377, 212, 377, 211, 378, 211, 379, 210, 380, 210, 381, 210, 382, 210, 383, 210, 384, 210, 385, 211, 386, 211, 387, 211, 388, 211, 389, 211, 390, 212, 391, 213, 392, 214, 392, 215, 391, 216, 390, 216, 389, 216, 388, 217, 387, 217, 386, 218, 385, 218, 384, 219, 383, 220, 382
222, 444, 222, 443, 222, 442, 222, 441, 221, 440, 221, 439, 221, 438, 221, 437, 221, 436, 220, 435, 219, 434, 218, 434, 217, 433, 216, 433, 215, 433, 214, 433, 213, 434, 212, 434, 211, 434, 210, 435, 209, 436, 208, 437, 208, 438, 208, 439, 208, 440, 208, 441, 208, 442, 208, 443, 209, 444, 210, 445, 211, 446, 212, 447, 213, 448, 214, 448, 215, 448, 216, 448, 217, 448, 218, 448, 219, 448, 220, 447, 221, 446, 221, 445, 222, 444
221, 234, 221, 233, 220, 232, 219, 232, 218, 231, 217, 230, 216, 229, 215, 230, 214, 230, 213, 230, 212, 231, 211, 232, 210, 233, 210, 234, 211, 235, 212, 235, 213, 235, 214, 235, 215, 236, 215, 237, 215, 238, 215, 239, 216, 240, 217, 240, 218, 240, 219, 240, 220, 239, 220, 238, 220, 237, 220, 236, 220, 235, 221, 234
227, 469, 227, 468, 227, 467, 227, 466, 227, 465, 227, 464, 226, 463, 226, 462, 225, 461, 224, 460, 223, 460, 222, 460, 221, 460, 220, 460, 219, 460, 218, 460, 217, 461, 216, 461, 215, 461, 214, 461, 213, 461, 212, 462, 211, 463, 210, 464, 210, 465, 209, 466, 209, 467, 209, 468, 209, 469, 209, 470, 210, 471, 211, 472, 212, 473, 213, 473, 214, 474, 215, 474, 216, 475, 217, 475, 218, 475, 219, 474, 220, 473, 221, 472, 222, 472, 223, 471, 224, 471, 225, 471, 226, 470, 227, 469
221, 484, 221, 483, 221, 482, 221, 481, 221, 480, 221, 479, 221, 478, 220, 477, 219, 477, 218, 476, 217, 476, 216, 476, 215, 477, 214, 478, 213, 479, 212, 480, 212, 481, 212, 482, 212, 483, 213, 484, 214, 485, 215, 485, 216, 485, 217, 485, 218, 485, 219, 485, 220, 485, 221, 484
225, 248, 224, 247, 223, 246, 223, 245, 222, 244, 222, 243, 222, 242, 221, 241, 220, 241, 219, 241, 218, 241, 217, 242, 216, 243, 215, 244, 214, 245, 213, 246, 213, 247, 213, 248, 212, 249, 212, 250, 212, 251, 212, 252, 212, 253, 213, 254, 214, 254, 215, 254, 216, 254, 217, 254, 218, 254, 219, 253, 220, 253, 221, 253, 222, 253, 223, 253, 224, 252, 224, 251, 224, 250, 224, 249, 225, 248
222, 356, 221, 355, 221, 354, 221, 353, 221, 352, 220, 351, 220, 350, 219, 349, 218, 349, 217, 349, 216, 349, 215, 350, 214, 351, 213, 352, 213, 353, 213, 354, 213, 355, 213, 356, 214, 357, 214, 358, 215, 359, 216, 359, 217, 359, 218, 358, 219, 358, 220, 357, 221, 357, 222, 356
228, 257, 227, 256, 226, 256, 225, 255, 224, 254, 223, 254, 222, 254, 221, 254, 220, 254, 219, 254, 218, 255, 217, 255, 216, 255, 215, 255, 214, 256, 215, 257, 215, 258, 216, 259, 216, 260, 216, 261, 217, 262, 218, 262, 219, 262, 220, 261, 221, 260, 222, 259, 223, 259, 224, 258, 225, 258, 226, 258, 227, 258, 228, 257
224, 362, 224, 361, 224, 360, 224, 359, 223, 358, 222, 357, 221, 358, 220, 358, 219, 359, 218, 359, 217, 360, 216, 360, 215, 361, 214, 362, 214, 363, 214, 364, 213, 365, 214, 366, 215, 367, 216, 367, 217, 367, 218, 366, 219, 366, 220, 365, 221, 365, 222, 364, 223, 363, 224, 362
230, 227, 230, 226, 229, 225, 229, 224, 228, 223, 227, 222, 226, 222, 225, 221, 224, 221, 223, 221, 222, 221, 221, 221, 220, 221, 219, 222, 218, 222, 217, 223, 217, 224, 217, 225, 217, 226, 217, 227, 217, 228, 217, 229, 218, 230, 219, 231, 220, 231, 221, 232, 222, 232, 223, 232, 224, 231, 225, 231, 226, 230, 227, 230, 228, 230, 229, 229, 229, 228, 230, 227
236, 388, 236, 387, 236, 386, 236, 385, 236, 384, 235, 383, 234, 382, 233, 381, 232, 381, 231, 381, 230, 381, 229, 381, 228, 381, 227, 381, 226, 381, 225, 381, 224, 381, 223, 382, 223, 383, 222, 384, 221, 385, 220, 386, 219, 386, 218, 387, 217, 388, 217, 389, 217, 390, 217, 391, 217, 392, 218, 393, 218, 394, 218, 395, 218, 396, 219, 397, 219, 398, 220, 399, 220, 400, 221, 401, 221, 402, 221, 403, 220, 404, 220, 405, 220, 406, 220, 407, 220, 408, 221, 409, 222, 409, 223, 409, 224, 408, 225, 408, 226, 408, 227, 408, 228, 408, 229, 407, 230, 407, 231, 408, 232, 408, 233, 407, 234, 407, 235, 406, 235, 405, 235, 404, 235, 403, 235, 402, 234, 401, 233, 400, 232, 399, 232, 398, 231, 397, 232, 396, 232, 395, 232, 394, 233, 393, 234, 392, 234, 391, 235, 390, 235, 389, 236, 388
228, 482, 228, 481, 228, 480, 227, 479, 227, 478, 227, 477, 226, 476, 225, 476, 224, 476, 223, 477, 222, 478, 222, 479, 222, 480, 222, 481, 222, 482, 222, 483, 222, 484, 223, 485, 224, 485, 225, 485, 226, 485, 227, 484, 227, 483, 228, 482
233, 243, 233, 242, 233, 241, 233, 240, 233, 239, 233, 238, 232, 237, 232, 236, 231, 235, 231, 234, 231, 233, 230, 232, 229, 231, 228, 231, 227, 231, 226, 231, 225, 232, 224, 232, 223, 233, 222, 234, 221, 235, 221, 236, 221, 237, 221, 238, 221, 239, 222, 240, 222, 241, 223, 242, 223, 243, 223, 244, 224, 245, 224, 246, 225, 247, 226, 247, 227, 246, 228, 246, 229, 246, 230, 245, 231, 244, 232, 244, 233, 243
235, 267, 235, 266, 234, 265, 233, 264, 232, 264, 231, 265, 230, 265, 229, 266, 228, 266, 227, 265, 226, 265, 225, 265, 224, 266, 223, 266, 222, 267, 222, 268, 221, 269, 221, 270, 221, 271, 221, 272, 222, 273, 223, 274, 224, 275, 225, 275, 226, 275, 227, 275, 228, 274, 229, 273, 230, 272, 231, 271, 231, 270, 232, 269, 233, 268, 234, 268, 235, 267
229, 415, 229, 414, 229, 413, 228, 412, 227, 411, 226, 412, 225, 413, 225, 414, 225, 415, 226, 416, 227, 417, 228, 416, 229, 415
236, 448, 235, 447, 235, 446, 235, 445, 235, 444, 236, 443, 236, 442, 236, 441, 235, 440, 234, 440, 233, 440, 232, 440, 231, 440, 230, 440, 229, 440, 228, 440, 227, 441, 226, 441, 225, 442, 224, 442, 223, 443, 223, 444, 222, 445, 222, 446, 221, 447, 221, 448, 221, 449, 221, 450, 222, 451, 222, 452, 223, 453, 224, 454, 225, 455, 226, 455, 227, 456, 228, 456, 229, 456, 230, 455, 230, 454, 231, 453, 232, 452, 233, 451, 234, 450, 235, 449, 236, 448
233, 253, 233, 252, 232, 251, 231, 251, 230, 252, 229, 253, 229, 254, 230, 255, 231, 254, 232, 254, 233, 253
236, 430, 235, 429, 234, 429, 233, 429, 232, 430, 232, 431, 233, 432, 234, 432, 235, 431, 236, 430
244, 452, 244, 451, 244, 450, 244, 449, 244, 448, 243, 447, 242, 448, 241, 448, 240, 448, 239, 449, 238, 449, 237, 449, 236, 450, 235, 450, 234, 451, 233, 452, 232, 453, 231, 454, 231, 455, 231, 456, 231, 457, 232, 458, 233, 459, 234, 459, 235, 458, 236, 458, 237, 457, 238, 456, 238, 455, 239, 454, 240, 453, 241, 453, 242, 453, 243, 453, 244, 452
241, 374, 240, 373, 240, 372, 240, 371, 240, 370, 239, 369, 238, 368, 237, 367, 236, 367, 235, 367, 234, 367, 233, 368, 232, 369, 231, 370, 231, 371, 231, 372, 231, 373, 231, 374, 232, 375, 232, 376, 233, 377, 234, 377, 235, 378, 236, 378, 237, 378, 238, 377, 239, 377, 240, 376, 240, 375, 241, 374
239, 247, 239, 246, 238, 245, 237, 245, 236, 245, 235, 246, 235, 247, 236, 248, 237, 248, 238, 248, 239, 247
238, 285, 237, 284, 237, 283, 236, 282, 235, 283, 235, 284, 234, 285, 234, 286, 235, 287, 236, 287, 237, 286, 238, 285
241, 439, 240, 438, 239, 437, 238, 437, 237, 438, 236, 439, 236, 440, 237, 441, 238, 441, 239, 441, 240, 440, 241, 439
243, 276, 242, 275, 241, 275, 240, 274, 239, 274, 238, 274, 237, 275, 237, 276, 237, 277, 237, 278, 237, 279, 238, 280, 239, 280, 240, 280, 241, 279, 242, 278, 242, 277, 243, 276
244, 405, 244, 404, 244, 403, 244, 402, 243, 401, 242, 401, 241, 400, 240, 400, 239, 401, 238, 401, 237, 402, 236, 403, 236, 404, 236, 405, 237, 406, 238, 406, 239, 407, 240, 407, 241, 407, 242, 407, 243, 406, 244, 405
247, 260, 247, 259, 246, 258, 246, 257, 245, 256, 244, 255, 243, 255, 242, 254, 241, 255, 240, 255, 239, 256, 238, 257, 238, 258, 238, 259, 238, 260, 238, 261, 238, 262, 237, 263, 236, 263, 235, 264, 235, 265, 236, 266, 237, 266, 238, 266, 239, 266, 240, 266, 241, 266, 242, 266, 243, 266, 244, 266, 245, 266, 246, 265, 246, 264, 246, 263, 246, 262, 246, 261, 247, 260
248, 270, 248, 269, 247, 268, 246, 267, 245, 267, 244, 267, 243, 267, 242, 267, 241, 267, 240, 267, 239, 267, 238, 267, 237, 268, 238, 269, 239, 270, 239, 271, 239, 272, 240, 273, 241, 274, 242, 274, 243, 274, 244, 275, 245, 274, 246, 273, 247, 272, 247, 271, 248, 270
249, 463, 249, 462, 249, 461, 249, 460, 249, 459, 249, 458, 248, 457, 247, 456, 246, 456, 245, 456, 244, 455, 243, 454, 242, 454, 241, 454, 240, 454, 239, 455, 239, 456, 238, 457, 237, 458, 236, 459, 235, 459, 234, 460, 235, 461, 235, 462, 235, 463, 235, 464, 235, 465, 236, 466, 237, 467, 238, 467, 239, 468, 240, 468, 241, 469, 242, 469, 243, 469, 244, 468, 245, 468, 246, 468, 247, 468, 248, 467, 248, 466, 248, 465, 248, 464, 249, 463
245, 285, 245, 284, 244, 283, 243, 283, 242, 282, 241, 281, 240, 282, 239, 282, 238, 283, 238, 284, 239, 285, 240, 286, 241, 286, 242, 286, 243, 287, 244, 286, 245, 285
251, 296, 251, 295, 251, 294, 251, 293, 251, 292, 251, 291, 250, 290, 249, 291, 248, 291, 247, 292, 246, 292, 245, 293, 244, 294, 244, 295, 245, 296, 246, 297, 247, 297, 248, 297, 249, 297, 250, 297, 251, 296
257, 492, 257, 491, 257, 490, 257, 489, 257, 488, 257, 487, 257, 486, 256, 485, 256, 484, 255, 483, 254, 482, 253, 481, 252, 480, 251, 480, 250, 479, 249, 478, 249, 477, 249, 476, 249, 475, 249, 474, 249, 473, 249, 472, 248, 471, 247, 472, 246, 473, 246, 474, 246, 475, 246, 476, 245, 477, 245, 478, 244, 479, 243, 480, 242, 481, 241, 482, 241, 483, 240, 484, 240, 485, 240, 486, 240, 487, 240, 488, 240, 489, 240, 490, 240, 491, 240, 492, 239, 493, 239, 494, 239, 495, 239, 496, 239, 497, 240, 498, 240, 499, 241, 500, 242, 501, 243, 501, 244, 502, 245, 502, 246, 502, 247, 502, 248, 501, 249, 501, 250, 500, 251, 499, 252, 498, 253, 497, 254, 496, 255, 495, 256, 494, 256, 493, 257, 492
256, 250, 256, 249, 256, 248, 256, 247, 256, 246, 255, 245, 254, 244, 253, 243, 252, 243, 251, 243, 250, 243, 249, 243, 248, 243, 247, 244, 246, 245, 246, 246, 246, 247, 246, 248, 246, 249, 246, 250, 246, 251, 247, 252, 248, 253, 249, 254, 250, 254, 251, 254, 252, 254, 253, 254, 254, 253, 255, 252, 255, 251, 256, 250
257, 281, 257, 280, 257, 279, 256, 278, 255, 277, 255, 276, 254, 275, 254, 274, 254, 273, 254, 272, 253, 271, 252, 270, 251, 270, 250, 270, 249, 270, 248, 271, 248, 272, 247, 273, 246, 274, 246, 275, 245, 276, 246, 277, 246, 278, 247, 279, 248, 280, 249, 280, 250, 280, 251, 280, 252, 280, 253, 280, 254, 281, 255, 281, 256, 282, 257, 281
257, 293, 257, 292, 256, 291, 255, 290, 254, 290, 253, 290, 252, 291, 252, 292, 252, 293, 252, 294, 252, 295, 253, 296, 254, 296, 255, 296, 256, 295, 256, 294, 257, 293
261, 396, 261, 395, 260, 394, 259, 393, 259, 392, 258, 391, 257, 390, 256, 389, 255, 389, 254, 389, 253, 389, 252, 389, 251, 389, 250, 390, 249, 391, 249, 392, 248, 393, 248, 394, 248, 395, 248, 396, 248, 397, 249, 398, 250, 399, 251, 400, 252, 400, 253, 400, 254, 400, 255, 399, 256, 399, 257, 398, 258, 397, 259, 397, 260, 397, 261, 396
261, 466, 261, 465, 261, 464, 261, 463, 260, 462, 259, 461, 259, 460, 258, 459, 257, 459, 256, 459, 255, 459, 254, 459, 253, 459, 252, 459, 251, 459, 250, 460, 250, 461, 250, 462, 250, 463, 249, 464, 249, 465, 249, 466, 249, 467, 249, 468, 249, 469, 249, 470, 250, 471, 251, 471, 252, 471, 253, 471, 254, 471, 255, 471, 256, 470, 257, 470, 258, 469, 259, 468, 260, 467, 261, 466
259, 267, 259, 266, 258, 265, 257, 264, 256, 264, 255, 265, 254, 266, 254, 267, 253, 268, 253, 269, 253, 270, 254, 271, 255, 271, 256, 270, 257, 270, 258, 269, 258, 268, 259, 267
266, 510, 266, 509, 266, 508, 265, 507, 265, 506, 264, 505, 263, 504, 262, 504, 261, 503, 260, 503, 259, 503, 258, 504, 257, 505, 256, 506, 256, 507, 256, 508, 256, 509, 257, 510, 257, 511, 258, 512, 259, 512, 260, 513, 261, 513, 262, 513, 263, 513, 264, 512, 265, 511, 266, 510
267, 461, 267, 460, 267, 459, 266, 458, 266, 457, 265, 456, 265, 455, 265, 454, 264, 453, 263, 453, 262, 454, 261, 455, 260, 456, 259, 457, 259, 458, 259, 459, 260, 460, 260, 461, 261, 462, 262, 463, 262, 464, 262, 465, 263, 466, 264, 465, 265, 464, 266, 463, 266, 462, 267, 461
268, 264, 268, 263, 268, 262, 267, 261, 266, 261, 265, 261, 264, 261, 263, 262, 263, 263, 264, 264, 265, 265, 266, 265, 267, 265, 268, 264
271, 317, 271, 316, 271, 315, 271, 314, 271, 313, 270, 312, 269, 311, 268, 310, 267, 310, 266, 310, 265, 310, 264, 310, 263, 311, 262, 312, 262, 313, 261, 314, 261, 315, 262, 316, 262, 317, 263, 318, 264, 319, 265, 320, 266, 320, 267, 320, 268, 319, 269, 319, 270, 318, 271, 317
269, 328, 269, 327, 268, 326, 267, 326, 266, 326, 265, 327, 264, 328, 265, 329, 266, 329, 267, 329, 268, 329, 269, 328
271, 387, 270, 386, 270, 385, 269, 384, 268, 383, 267, 383, 266, 382, 265, 382, 264, 382, 263, 382, 262, 382, 261, 383, 261, 384, 261, 385, 262, 386, 262, 387, 262, 388, 262, 389, 262, 390, 262, 391, 263, 392, 263, 393, 264, 394, 265, 394, 266, 394, 267, 394, 268, 394, 269, 393, 269, 392, 270, 391, 270, 390, 270, 389, 270, 388, 271, 387
266, 286, 265, 285, 264, 286, 265, 287, 266, 286
275, 443, 275, 442, 275, 441, 275, 440, 275, 439, 275, 438, 275, 437, 275, 436, 274, 435, 273, 434, 273, 433, 273, 432, 272, 431, 272, 430, 271, 429, 270, 429, 269, 429, 268, 429, 267, 429, 266, 429, 265, 429, 264, 428, 263, 428, 262, 428, 261, 429, 261, 430, 261, 431, 261, 432, 261, 433, 260, 434, 260, 435, 259, 436, 259, 437, 259, 438, 259, 439, 258, 440, 258, 441, 258, 442, 259, 443, 260, 444, 261, 445, 262, 445, 263, 445, 264, 446, 265, 446, 266, 446, 267, 446, 268, 447, 269, 447, 270, 447, 271, 446, 272, 446, 273, 445, 274, 444, 275, 443
277, 501, 277, 500, 277, 499, 277, 498, 277, 497, 276, 496, 275, 495, 275, 494, 274, 493, 273, 493, 272, 494, 271, 494, 270, 494, 269, 494, 268, 495, 267, 495, 266, 496, 266, 497, 266, 498, 266, 499, 266, 500, 267, 501, 267, 502, 268, 503, 269, 503, 270, 504, 271, 503, 272, 503, 273, 503, 274, 503, 275, 503, 276, 502, 277, 501
276, 275, 276, 274, 276, 273, 275, 272, 274, 271, 273, 270, 272, 269, 271, 269, 270, 269, 269, 270, 268, 271, 267, 272, 267, 273, 267, 274, 267, 275, 267, 276, 267, 277, 268, 278, 269, 279, 270, 279, 271, 279, 272, 279, 273, 278, 274, 277, 275, 276, 276, 275
278, 405, 278, 404, 278, 403, 278, 402, 278, 401, 277, 400, 276, 399, 275, 399, 274, 398, 273, 398, 272, 398, 271, 398, 270, 398, 269, 397, 269, 396, 268, 395, 267, 395, 266, 395, 265, 395, 264, 395, 263, 395, 262, 396, 262, 397, 263, 398, 264, 399, 265, 400, 266, 401, 267, 402, 267, 403, 267, 404, 268, 405, 268, 406, 268, 407, 269, 408, 270, 409, 271, 409, 272, 409, 273, 409, 274, 409, 275, 408, 276, 407, 277, 406, 278, 405
281, 457, 281, 456, 280, 455, 279, 455, 278, 454, 277, 455, 276, 456, 276, 457, 276, 458, 275, 459, 274, 460, 274, 461, 274, 462, 275, 463, 276, 463, 277, 462, 278, 461, 279, 460, 280, 459, 280, 458, 281, 457
289, 471, 289, 470, 288, 469, 287, 468, 286, 468, 285, 468, 284, 468, 283, 467, 282, 466, 281, 466, 280, 466, 279, 465, 278, 465, 277, 464, 276, 464, 275, 464, 274, 465, 274, 466, 274, 467, 273, 468, 272, 469, 272, 470, 272, 471, 271, 472, 271, 473, 272, 474, 272, 475, 272, 476, 272, 477, 272, 478, 272, 479, 272, 480, 273, 481, 274, 481, 275, 481, 276, 481, 277, 481, 278, 481, 279, 480, 280, 479, 281, 479, 282, 478, 283, 477, 284, 476, 285, 476, 286, 476, 287, 475, 287, 474, 287, 473, 288, 472, 289, 471
288, 275, 288, 274, 287, 273, 287, 272, 286, 271, 285, 270, 284, 270, 283, 270, 282, 270, 281, 269, 280, 269, 279, 270, 278, 271, 277, 272, 277, 273, 277, 274, 277, 275, 278, 276, 279, 277, 280, 278, 281, 278, 282, 278, 283, 278, 284, 278, 285, 277, 286, 277, 287, 276, 288, 275
292, 408, 292, 407, 292, 406, 292, 405, 291, 404, 290, 403, 289, 403, 288, 404, 287, 404, 286, 404, 285, 404, 284, 403, 283, 403, 282, 403, 281, 402, 280, 402, 279, 403, 279, 404, 279, 405, 278, 406, 277, 407, 276, 408, 275, 409, 274, 410, 273, 410, 272, 410, 271, 410, 270, 411, 270, 412, 270, 413, 270, 414, 270, 415, 270, 416, 271, 417, 272, 418, 272, 419, 273, 420, 274, 421, 275, 422, 276, 423, 277, 423, 278, 423, 279, 422, 280, 422, 281, 422, 282, 422, 283, 421, 284, 421, 285, 420, 286, 419, 286, 418, 287, 417, 288, 416, 289, 415, 290, 414, 291, 413, 291, 412, 291, 411, 291, 410, 291, 409, 292, 408
298, 490, 298, 489, 298, 488, 297, 487, 297, 486, 297, 485, 296, 484, 295, 484, 294, 483, 294, 482, 293, 481, 292, 480, 292, 479, 291, 478, 290, 478, 289, 477, 288, 477, 287, 477, 286, 477, 285, 477, 284, 477, 283, 478, 282, 479, 281, 480, 280, 480, 279, 481, 278, 482, 277, 482, 276, 482, 275, 482, 274, 482, 273, 482, 272, 482, 271, 482, 270, 483, 270, 484, 270, 485, 270, 486, 271, 487, 272, 488, 273, 489, 274, 490, 274, 491, 274, 492, 275, 493, 276, 494, 276, 495, 277, 496, 278, 497, 279, 498, 280, 498, 281, 498, 282, 498, 283, 499, 284, 499, 285, 499, 286, 499, 287, 499, 288, 499, 289, 499, 290, 498, 291, 498, 292, 497, 293, 496, 294, 495, 294, 494, 295, 493, 295, 492, 296, 491, 297, 491, 298, 490
296, 429, 296, 428, 295, 427, 295, 426, 294, 425, 293, 425, 292, 425, 291, 425, 290, 425, 289, 425, 288, 426, 287, 427, 287, 428, 288, 429, 289, 430, 290, 431, 291, 431, 292, 431, 293, 431, 294, 430, 295, 430, 296, 429
298, 270, 298, 269, 298, 268, 298, 267, 297, 266, 297, 265, 296, 264, 295, 263, 294, 263, 293, 263, 292, 262, 291, 263, 290, 263, 289, 264, 288, 265, 287, 266, 287, 267, 287, 268, 286, 269, 287, 270, 287, 271, 288, 272, 288, 273, 289, 274, 290, 274, 291, 273, 292, 273, 293, 273, 294, 273, 295, 272, 296, 272, 297, 271, 298, 270
298, 421, 298, 420, 298, 419, 298, 418, 297, 417, 296, 416, 295, 415, 294, 415, 293, 414, 292, 413, 291, 414, 290, 415, 289, 416, 288, 417, 287, 418, 287, 419, 286, 420, 285, 421, 284, 422, 283, 423, 284, 424, 284, 425, 285, 426, 286, 426, 287, 425, 288, 425, 289, 424, 290, 424, 291, 424, 292, 424, 293, 424, 294, 423, 295, 422, 296, 422, 297, 422, 298, 421
299, 515, 299, 514, 299, 513, 299, 512, 298, 511, 297, 510, 296, 510, 295, 510, 294, 509, 293, 510, 292, 510, 291, 511, 290, 512, 289, 513, 289, 514, 289, 515, 290, 516, 291, 517, 292, 517, 293, 518, 294, 518, 295, 518, 296, 518, 297, 518, 298, 517, 298, 516, 299, 515
298, 285, 298, 284, 298, 283, 298, 282, 297, 281, 296, 281, 295, 280, 294, 280, 293, 280, 292, 281, 291, 282, 291, 283, 291, 284, 292, 285, 293, 286, 294, 286, 295, 286, 296, 286, 297, 286, 298, 285
302, 427, 301, 426, 300, 425, 299, 425, 298, 425, 297, 425, 296, 426, 296, 427, 297, 428, 297, 429, 298, 430, 299, 430, 300, 430, 301, 429, 301, 428, 302, 427
301, 459, 301, 458, 301, 457, 301, 456, 300, 455, 299, 455, 298, 455, 297, 456, 296, 457, 296, 458, 296, 459, 297, 460, 298, 460, 299, 460, 300, 460, 301, 459
303, 488, 302, 487, 302, 486, 302, 485, 301, 484, 300, 483, 299, 483, 298, 484, 298, 485, 298, 486, 298, 487, 299, 488, 299, 489, 300, 490, 301, 490, 302, 489, 303, 488
310, 515, 310, 514, 309, 513, 308, 512, 307, 512, 306, 511, 305, 511, 304, 511, 303, 511, 302, 512, 301, 512, 300, 513, 300, 514, 300, 515, 299, 516, 299, 517, 299, 518, 299, 519, 300, 520, 301, 520, 302, 520, 303, 520, 304, 520, 305, 519, 306, 519, 307, 518, 308, 517, 309, 516, 310, 515
312, 529, 312, 528, 312, 527, 312, 526, 312, 525, 311, 524, 311, 523, 310, 522, 309, 522, 308, 521, 307, 520, 306, 520, 305, 520, 304, 521, 303, 522, 302, 523, 301, 524, 300, 525, 300, 526, 300, 527, 300, 528, 300, 529, 300, 530, 300, 531, 301, 532, 302, 533, 303, 534, 304, 534, 305, 534, 306, 534, 307, 534, 308, 534, 309, 534, 310, 533, 311, 532, 311, 531, 311, 530, 312, 529
310, 325, 310, 324, 310, 323, 310, 322, 309, 321, 308, 320, 307, 320, 306, 320, 305, 320, 304, 320, 303, 321, 303, 322, 303, 323, 303, 324, 303, 325, 304, 326, 305, 327, 306, 327, 307, 327, 308, 327, 309, 326, 310, 325
314, 425, 314, 424, 314, 423, 314, 422, 314, 421, 314, 420, 314, 419, 313, 418, 312, 418, 311, 417, 310, 416, 309, 415, 308, 415, 307, 415, 306, 416, 305, 416, 304, 417, 303, 417, 302, 418, 301, 418, 300, 418, 299, 419, 299, 420, 299, 421, 299, 422, 298, 423, 299, 424, 300, 424, 301, 425, 302, 426, 303, 426, 304, 426, 305, 427, 306, 427, 307, 428, 308, 428, 309, 428, 310, 428, 311, 428, 312, 427, 313, 426, 314, 425
318, 460, 318, 459, 318, 458, 318, 457, 317, 456, 317, 455, 317, 454, 316, 453, 315, 452, 314, 451, 313, 451, 312, 450, 311, 451, 310, 451, 309, 451, 308, 451, 307, 451, 306, 452, 305, 452, 304, 453, 303, 454, 302, 455, 302, 456, 302, 457, 302, 458, 302, 459, 303, 460, 304, 461, 305, 462, 306, 463, 307, 463, 308, 464, 309, 464, 310, 465, 311, 465, 312, 465, 313, 464, 314, 464, 315, 464, 316, 463, 317, 462, 317, 461, 318, 460
315, 501, 315, 500, 315, 499, 315, 498, 314, 497, 313, 496, 312, 495, 311, 495, 310, 495, 309, 496, 310, 497, 310, 498, 310, 499, 310, 500, 311, 501, 311, 502, 312, 503, 313, 503, 314, 502, 315, 501
325, 290, 325, 289, 325, 288, 325, 287, 324, 286, 324, 285, 323, 284, 323, 283, 322, 282, 321, 281, 320, 281, 319, 280, 318, 280, 317, 280, 316, 280, 315, 280, 314, 281, 313, 281, 312, 282, 311, 282, 310, 283, 309, 283, 308, 284, 307, 284, 306, 284, 305, 285, 305, 286, 305, 287, 306, 288, 307, 289, 308, 290, 309, 290, 310, 291, 311, 292, 312, 292, 313, 293, 314, 294, 315, 294, 316, 295, 317, 295, 318, 295, 319, 295, 320, 295, 321, 294, 322, 293, 323, 293, 324, 292, 324, 291, 325, 290
324, 444, 324, 443, 323, 442, 323, 441, 322, 440, 321, 439, 320, 438, 319, 437, 318, 437, 317, 437, 316, 438, 315, 438, 314, 439, 313, 440, 312, 441, 311, 442, 311, 443, 311, 444, 310, 445, 311, 446, 311, 447, 312, 448, 312, 449, 313, 450, 314, 450, 315, 451, 316, 451, 317, 451, 318, 451, 319, 450, 320, 450, 321, 449, 322, 448, 322, 447, 323, 446, 323, 445, 324, 444
319, 483, 319, 482, 318, 481, 317, 481, 316, 481, 315, 482, 315, 483, 316, 484, 317, 484, 318, 484, 319, 483
327, 515, 327, 514, 327, 513, 327, 512, 327, 511, 327, 510, 327, 509, 327, 508, 326, 507, 325, 506, 324, 505, 323, 504, 322, 504, 321, 504, 320, 504, 319, 504, 318, 504, 317, 504, 316, 504, 315, 503, 314, 503, 313, 504, 313, 505, 313, 506, 312, 507, 312, 508, 312, 509, 311, 510, 311, 511, 310, 512, 310, 513, 311, 514, 312, 515, 313, 516, 314, 517, 315, 518, 316, 519, 317, 519, 318, 520, 319, 520, 320, 520, 321, 520, 322, 520, 323, 519, 324, 519, 325, 518, 326, 517, 326, 516, 327, 515
330, 346, 330, 345, 330, 344, 330, 343, 330, 342, 330, 341, 330, 340, 330, 339, 330, 338, 330, 337, 329, 336, 328, 336, 327, 336, 326, 336, 325, 336, 324, 336, 323, 336, 322, 336, 321, 336, 320, 336, 319, 336, 318, 337, 317, 337, 316, 338, 315, 338, 314, 339, 314, 340, 313, 341, 313, 342, 313, 343, 313, 344, 313, 345, 313, 346, 313, 347, 314, 348, 314, 349, 315, 350, 315, 351, 316, 352, 317, 352, 318, 353, 319, 353, 320, 353, 321, 353, 322, 353, 323, 353, 324, 352, 325, 352, 326, 351, 327, 351, 328, 350, 329, 349, 329, 348, 329, 347, 330, 346
327, 499, 327, 498, 327, 497, 326, 496, 325, 495, 324, 494, 323, 494, 322, 494, 321, 495, 320, 495, 319, 496, 318, 497, 318, 498, 319, 499, 320, 500, 321, 501, 322, 501, 323, 501, 324, 501, 325, 500, 326, 500, 327, 499
326, 534, 326, 533, 326, 532, 326, 531, 326, 530, 325, 529, 324, 528, 323, 528, 322, 527, 321, 528, 320, 528, 319, 529, 319, 530, 319, 531, 319, 532, 319, 533, 319, 534, 320, 535, 321, 535, 322, 536, 323, 536, 324, 536, 325, 535, 326, 534
328, 332, 328, 331, 328, 330, 328, 329, 328, 328, 328, 327, 327, 326, 326, 325, 325, 325, 324, 325, 323, 325, 322, 325, 321, 326, 320, 327, 319, 328, 319, 329, 318, 330, 318, 331, 319, 332, 319, 333, 320, 334, 321, 335, 322, 335, 323, 335, 324, 335, 325, 335, 326, 335, 327, 334, 327, 333, 328, 332
331, 439, 331, 438, 331, 437, 331, 436, 330, 435, 330, 434, 330, 433, 329, 432, 328, 431, 327, 430, 326, 430, 325, 430, 324, 430, 323, 430, 322, 431, 321, 432, 320, 433, 320, 434, 320, 435, 319, 436, 320, 437, 321, 438, 322, 439, 323, 440, 324, 441, 324, 442, 325, 443, 326, 443, 327, 443, 328, 442, 329, 441, 330, 440, 331, 439
342, 447, 342, 446, 341, 445, 341, 444, 341, 443, 340, 442, 340, 441, 340, 440, 339, 439, 338, 438, 337, 437, 336, 437, 335, 437, 334, 437, 333, 438, 332, 439, 331, 440, 330, 441, 329, 442, 328, 443, 327, 444, 328, 445, 328, 446, 328, 447, 328, 448, 329, 449, 329, 450, 330, 451, 331, 452, 332, 452, 333, 452, 334, 452, 335, 452, 336, 452, 337, 452, 338, 452, 339, 451, 340, 450, 341, 449, 341, 448, 342, 447
346, 515, 346, 514, 346, 513, 345, 512, 344, 511, 343, 511, 342, 510, 341, 509, 340, 509, 339, 510, 338, 510, 337, 511, 336, 512, 335, 512, 334, 512, 333, 513, 332, 514, 332, 515, 333, 516, 333, 517, 334, 518, 335, 518, 336, 518, 337, 518, 338, 518, 339, 518, 340, 518, 341, 517, 342, 517, 343, 517, 344, 517, 345, 516, 346, 515
341, 524, 341, 523, 340, 522, 340, 521, 339, 520, 338, 519, 337, 519, 336, 519, 335, 519, 334, 519, 333, 520, 332, 521, 332, 522, 332, 523, 332, 524, 332, 525, 333, 526, 334, 527, 335, 528, 336, 528, 337, 528, 338, 527, 339, 527, 340, 526, 340, 525, 341, 524
349, 305, 348, 304, 348, 303, 348, 302, 347, 301, 347, 300, 346, 299, 345, 299, 344, 298, 343, 298, 342, 298, 341, 299, 340, 299, 339, 300, 338, 301, 337, 302, 336, 302, 335, 303, 334, 303, 333, 304, 332, 305, 331, 306, 330, 307, 329, 308, 329, 309, 328, 310, 328, 311, 328, 312, 328, 313, 329, 314, 330, 315, 331, 315, 332, 315, 333, 315, 334, 316, 335, 316, 336, 316, 337, 316, 338, 316, 339, 315, 340, 315, 341, 315, 342, 315, 343, 314, 342, 313, 342, 312, 343, 311, 343, 310, 344, 309, 345, 308, 346, 308, 347, 307, 348, 306, 349, 305
342, 359, 342, 358, 342, 357, 342, 356, 342, 355, 342, 354, 342, 353, 341, 352, 340, 352, 339, 353, 338, 354, 337, 355, 336, 356, 335, 357, 334, 358, 333, 359, 334, 360, 335, 360, 336, 360, 337, 360, 338, 360, 339, 360, 340, 360, 341, 360, 342, 359
343, 501, 343, 500, 343, 499, 343, 498, 342, 497, 341, 496, 340, 496, 339, 496, 338, 497, 337, 497, 336, 498, 335, 499, 334, 499, 333, 499, 332, 500, 333, 501, 334, 502, 335, 503, 336, 503, 337, 504, 338, 505, 339, 504, 340, 504, 341, 503, 342, 502, 343, 501
345, 465, 345, 464, 344, 463, 344, 462, 344, 461, 344, 460, 344, 459, 344, 458, 344, 457, 343, 456, 342, 456, 341, 456, 340, 456, 339, 456, 338, 457, 337, 458, 337, 459, 337, 460, 337, 461, 337, 462, 337, 463, 338, 464, 338, 465, 339, 466, 340, 467, 341, 467, 342, 468, 343, 467, 344, 466, 345, 465
350, 468, 350, 467, 349, 466, 348, 466, 347, 466, 346, 466, 345, 466, 344, 467, 343, 468, 343, 469, 343, 470, 344, 471, 345, 472, 346, 472, 347, 471, 348, 470, 349, 469, 350, 468
352, 386, 352, 385, 352, 384, 352, 383, 352, 382, 352, 381, 352, 380, 351, 379, 350, 378, 349, 378, 348, 377, 347, 377, 346, 378, 345, 378, 344, 379, 343, 380, 342, 381, 342, 382, 342, 383, 342, 384, 342, 385, 343, 386, 344, 387, 345, 388, 346, 388, 347, 388, 348, 388, 349, 388, 350, 387, 351, 387, 352, 386
351, 485, 351, 484, 350, 483, 349, 482, 348, 482, 347, 483, 346, 484, 345, 485, 345, 486, 345, 487, 345, 488, 346, 489, 347, 489, 348, 488, 349, 488, 350, 487, 350, 486, 351, 485
355, 341, 355, 340, 354, 339, 354, 338, 354, 337, 354, 336, 354, 335, 353, 334, 352, 334, 351, 334, 350, 334, 349, 335, 348, 335, 347, 335, 346, 336, 345, 337, 344, 338, 343, 339, 343, 340, 343, 341, 343, 342, 344, 343, 345, 344, 346, 345, 347, 345, 348, 345, 349, 345, 350, 345, 351, 345, 352, 344, 353, 344, 354, 343, 354, 342, 355, 341
353, 309, 353, 308, 353, 307, 352, 306, 351, 306, 350, 306, 349, 306, 348, 307, 348, 308, 349, 309, 350, 310, 351, 310, 352, 310, 353, 309
362, 534, 362, 533, 362, 532, 362, 531, 362, 530, 361, 529, 360, 528, 359, 528, 358, 528, 357, 528, 356, 528, 355, 528, 354, 529, 353, 530, 352, 531, 351, 532, 350, 532, 349, 533, 348, 534, 347, 535, 347, 536, 347, 537, 347, 538, 347, 539, 348, 540, 348, 541, 349, 542, 350, 542, 351, 542, 352, 542, 353, 541, 354, 541, 355, 541, 356, 541, 357, 540, 357, 539, 357, 538, 357, 537, 358, 536, 359, 535, 360, 535, 361, 535, 362, 534
357, 361, 357, 360, 357, 359, 357, 358, 356, 357, 355, 356, 354, 356, 353, 356, 352, 356, 351, 357, 350, 358, 350, 359, 349, 360, 349, 361, 350, 362, 351, 363, 352, 364, 353, 364, 354, 363, 355, 363, 356, 362, 357, 361
356, 521, 356, 520, 355, 519, 354, 519, 353, 519, 352, 520, 352, 521, 352, 522, 352, 523, 353, 524, 354, 524, 355, 523, 355, 522, 356, 521
360, 548, 360, 547, 360, 546, 360, 545, 359, 544, 359, 543, 358, 542, 357, 542, 356, 542, 355, 542, 354, 542, 353, 542, 352, 543, 351, 543, 350, 543, 349, 544, 349, 545, 349, 546, 349, 547, 349, 548, 349, 549, 350, 550, 351, 551, 352, 552, 353, 552, 354, 552, 355, 552, 356, 552, 357, 552, 358, 551, 359, 550, 359, 549, 360, 548
356, 333, 356, 332, 356, 331, 355, 330, 354, 330, 353, 331, 352, 332, 353, 333, 354, 334, 355, 334, 356, 333
362, 393, 362, 392, 361, 391, 360, 390, 359, 389, 358, 389, 357, 389, 356, 389, 355, 390, 355, 391, 354, 392, 355, 393, 355, 394, 356, 395, 357, 396, 358, 396, 359, 395, 360, 395, 361, 394, 362, 393
362, 321, 362, 320, 361, 319, 360, 318, 359, 318, 358, 318, 357, 319, 358, 320, 359, 321, 360, 321, 361, 322, 362, 321
362, 329, 362, 328, 362, 327, 362, 326, 361, 325, 360, 325, 359, 326, 358, 327, 357, 328, 356, 329, 356, 330, 357, 331, 358, 332, 359, 331, 360, 331, 361, 330, 362, 329
363, 316, 363, 315, 363, 314, 362, 313, 361, 313, 360, 314, 360, 315, 360, 316, 360, 317, 361, 318, 362, 317, 363, 316
365, 510, 365, 509, 365, 508, 365, 507, 365, 506, 365, 505, 364, 504, 363, 504, 362, 504, 361, 504, 360, 505, 359, 505, 358, 505, 357, 506, 356, 507, 355, 508, 354, 509, 353, 510, 353, 511, 354, 512, 354, 513, 354, 514, 354, 515, 354, 516, 354, 517, 355, 518, 356, 519, 357, 520, 358, 519, 359, 519, 360, 518, 361, 518, 362, 517, 363, 516, 363, 515, 363, 514, 364, 513, 364, 512, 364, 511, 365, 510
369, 479, 369, 478, 368, 477, 368, 476, 367, 475, 368, 474, 367, 473, 367, 472, 366, 471, 365, 470, 365, 469, 364, 468, 363, 469, 362, 470, 361, 471, 360, 471, 359, 472, 358, 472, 357, 473, 357, 474, 356, 475, 356, 476, 355, 477, 355, 478, 355, 479, 355, 480, 355, 481, 356, 482, 356, 483, 357, 484, 358, 485, 359, 485, 360, 485, 361, 486, 362, 486, 363, 486, 364, 486, 365, 485, 366, 484, 366, 483, 367, 482, 368, 481, 368, 480, 369, 479
378, 399, 378, 398, 378, 397, 378, 396, 378, 395, 378, 394, 378, 393, 377, 392, 376, 391, 375, 390, 374, 389, 373, 388, 372, 388, 371, 388, 370, 387, 369, 387, 368, 388, 367, 388, 366, 389, 366, 390, 365, 391, 364, 392, 363, 393, 362, 394, 362, 395, 363, 396, 363, 397, 364, 398, 364, 399, 365, 400, 365, 401, 366, 402, 367, 403, 368, 403, 369, 403, 370, 404, 371, 404, 372, 404, 373, 404, 374, 403, 375, 403, 376, 402, 377, 401, 377, 400, 378, 399
374, 471, 374, 470, 374, 469, 374, 468, 374, 467, 374, 466, 374, 465, 373, 464, 372, 463, 371, 463, 370, 462, 369, 463, 368, 463, 367, 463, 366, 464, 366, 465, 366, 466, 366, 467, 366, 468, 366, 469, 366, 470, 367, 471, 368, 472, 369, 473, 370, 473, 371, 474, 372, 474, 373, 473, 373, 472, 374, 471
376, 542, 376, 541, 376, 540, 375, 539, 375, 538, 374, 537, 373, 536, 372, 535, 371, 535, 370, 535, 369, 536, 368, 536, 367, 537, 367, 538, 366, 539, 366, 540, 366, 541, 366, 542, 366, 543, 366, 544, 367, 545, 368, 546, 369, 546, 370, 546, 371, 546, 372, 546, 373, 545, 374, 544, 375, 543, 376, 542
378, 318, 378, 317, 378, 316, 377, 315, 376, 314, 375, 313, 374, 313, 373, 312, 372, 312, 371, 313, 370, 313, 369, 314, 369, 315, 369, 316, 369, 317, 369, 318, 369, 319, 370, 320, 371, 320, 372, 321, 373, 321, 374, 321, 375, 320, 376, 320, 377, 319, 378, 318
378, 486, 378, 485, 377, 484, 377, 483, 376, 482, 375, 482, 374, 481, 373, 481, 372, 481, 371, 480, 370, 480, 369, 481, 368, 482, 367, 483, 367, 484, 366, 485, 366, 486, 366, 487, 367, 488, 367, 489, 368, 490, 369, 491, 370, 492, 371, 492, 372, 492, 373, 492, 374, 491, 375, 491, 376, 490, 377, 489, 377, 488, 377, 487, 378, 486
379, 371, 379, 370, 379, 369, 378, 368, 377, 367, 376, 366, 375, 366, 374, 366, 373, 367, 372, 368, 371, 369, 371, 370, 371, 371, 372, 372, 373, 373, 374, 374, 375, 374, 376, 374, 377, 373, 378, 372, 379, 371
383, 318, 383, 317, 383, 316, 382, 315, 381, 315, 380, 315, 379, 316, 379, 317, 379, 318, 380, 319, 381, 319, 382, 319, 383, 318
388, 552, 388, 551, 388, 550, 387, 549, 386, 548, 386, 547, 385, 546, 385, 545, 385, 544, 384, 543, 383, 542, 382, 541, 381, 540, 380, 540, 379, 540, 378, 541, 377, 542, 376, 543, 375, 544, 374, 545, 374, 546, 373, 547, 374, 548, 374, 549, 375, 550, 376, 551, 377, 552, 378, 553, 379, 554, 380, 554, 381, 555, 382, 556, 383, 556, 384, 556, 385, 556, 386, 555, 387, 554, 387, 553, 388, 552
386, 341, 386, 340, 386, 339, 386, 338, 386, 337, 385, 336, 384, 335, 383, 334, 382, 334, 381, 333, 380, 334, 379, 334, 378, 335, 377, 336, 376, 337, 376, 338, 376, 339, 376, 340, 376, 341, 376, 342, 377, 343, 378, 344, 379, 344, 380, 345, 381, 345, 382, 345, 383, 344, 384, 344, 385, 343, 385, 342, 386, 341
392, 412, 392, 411, 392, 410, 391, 409, 390, 408, 389, 407, 388, 406, 387, 406, 386, 406, 385, 406, 384, 406, 383, 407, 382, 408, 381, 409, 381, 410, 381, 411, 381, 412, 382, 413, 383, 413, 384, 414, 385, 414, 386, 413, 387, 413, 388, 413, 389, 413, 390, 413, 391, 413, 392, 412
394, 482, 394, 481, 394, 480, 394, 479, 394, 478, 393, 477, 392, 476, 391, 475, 390, 475, 389, 474, 388, 473, 387, 473, 386, 472, 385, 471, 384, 471, 383, 472, 383, 473, 382, 474, 382, 475, 382, 476, 383, 477, 383, 478, 383, 479, 384, 480, 385, 481, 386, 482, 387, 482, 388, 482, 389, 482, 390, 482, 391, 483, 392, 483, 393, 483, 394, 482
392, 537, 392, 536, 392, 535, 392, 534, 392, 533, 392, 532, 392, 531, 391, 530, 391, 529, 390, 528, 389, 528, 388, 528, 387, 528, 386, 528, 385, 529, 384, 530, 383, 531, 383, 532, 383, 533, 382, 534, 382, 535, 382, 536, 381, 537, 381, 538, 381, 539, 382, 540, 383, 541, 384, 542, 385, 543, 386, 544, 387, 543, 388, 543, 389, 543, 390, 542, 390, 541, 391, 540, 391, 539, 391, 538, 392, 537
399, 578, 399, 577, 399, 576, 399, 575, 399, 574, 399, 573, 399, 572, 398, 571, 397, 570, 396, 569, 395, 568, 394, 567, 393, 566, 393, 565, 392, 564, 392, 563, 392, 562, 391, 561, 390, 561, 389, 561, 388, 560, 387, 561, 386, 560, 385, 560, 384, 561, 385, 562, 386, 563, 386, 564, 385, 565, 384, 565, 383, 565, 382, 565, 381, 565, 380, 565, 379, 565, 378, 565, 377, 566, 376, 566, 375, 567, 374, 568, 374, 569, 374, 570, 374, 571, 374, 572, 374, 573, 375, 574, 376, 575, 377, 576, 378, 577, 378, 578, 379, 579, 379, 580, 380, 581, 380, 582, 381, 583, 382, 584, 383, 585, 384, 585, 385, 586, 386, 586, 387, 586, 388, 587, 389, 587, 390, 587, 391, 587, 392, 587, 393, 586, 394, 586, 395, 585, 396, 585, 397, 584, 398, 583, 398, 582, 398, 581, 398, 580, 398, 579, 399, 578
391, 378, 391, 377, 390, 376, 389, 375, 388, 376, 388, 377, 388, 378, 389, 379, 390, 379, 391, 378
399, 405, 399, 404, 399, 403, 398, 402, 397, 401, 396, 400, 395, 399, 394, 398, 393, 397, 392, 396, 391, 396, 390, 396, 389, 396, 388, 397, 387, 398, 387, 399, 386, 400, 386, 401, 386, 402, 387, 403, 387, 404, 388, 405, 389, 406, 390, 407, 391, 408, 392, 409, 393, 410, 393, 411, 394, 412, 395, 411, 395, 410, 396, 409, 396, 408, 397, 407, 398, 406, 399, 405
396, 366, 396, 365, 396, 364, 396, 363, 396, 362, 395, 361, 395, 360, 394, 359, 393, 360, 392, 361, 391, 362, 391, 363, 390, 364, 390, 365, 391, 366, 392, 367, 393, 367, 394, 367, 395, 367, 396, 366
402, 337, 401, 336, 401, 335, 401, 334, 401, 333, 401, 332, 401, 331, 401, 330, 401, 329, 401, 328, 400, 327, 399, 326, 398, 325, 397, 325, 396, 325, 395, 325, 394, 325, 393, 325, 392, 325, 391, 326, 390, 326, 389, 327, 389, 328, 388, 329, 388, 330, 388, 331, 388, 332, 388, 333, 389, 334, 389, 335, 390, 336, 391, 336, 392, 337, 393, 337, 394, 338, 395, 339, 396, 339, 397, 339, 398, 339, 399, 338, 400, 338, 401, 338, 402, 337
405, 341, 404, 340, 403, 339, 402, 339, 401, 339, 400, 339, 399, 339, 398, 340, 397, 340, 396, 341, 396, 342, 396, 343, 396, 344, 395, 345, 395, 346, 395, 347, 395, 348, 396, 349, 397, 350, 398, 350, 399, 350, 400, 349, 401, 348, 401, 347, 401, 346, 402, 345, 403, 344, 403, 343, 404, 342, 405, 341
404, 495, 404, 494, 404, 493, 404, 492, 404, 491, 403, 490, 402, 489, 401, 488, 401, 487, 401, 486, 402, 485, 402, 484, 402, 483, 401, 482, 400, 481, 399, 481, 398, 481, 397, 482, 396, 482, 395, 482, 394, 483, 393, 484, 393, 485, 393, 486, 392, 487, 392, 488, 392, 489, 392, 490, 391, 491, 392, 492, 392, 493, 392, 494, 393, 495, 394, 496, 395, 497, 396, 498, 397, 498, 398, 498, 399, 498, 400, 498, 401, 497, 402, 497, 403, 496, 404, 495
407, 566, 407, 565, 407, 564, 407, 563, 406, 562, 406, 561, 405, 560, 404, 559, 403, 558, 402, 558, 401, 558, 400, 557, 399, 557, 398, 556, 397, 556, 396, 556, 395, 557, 394, 557, 393, 557, 392, 557, 391, 558, 390, 559, 391, 560, 392, 561, 393, 562, 393, 563, 393, 564, 394, 565, 394, 566, 395, 567, 396, 568, 397, 569, 398, 570, 399, 571, 400, 571, 401, 570, 402, 570, 403, 569, 404, 569, 405, 568, 406, 567, 407, 566
410, 365, 409, 364, 408, 363, 408, 362, 407, 361, 406, 361, 405, 361, 404, 362, 404, 363, 403, 364, 403, 365, 404, 366, 405, 366, 406, 366, 407, 366, 408, 366, 409, 366, 410, 365
422, 586, 421, 585, 420, 584, 419, 583, 418, 582, 417, 582, 416, 581, 416, 580, 415, 579, 415, 578, 414, 577, 414, 576, 414, 575, 413, 574, 413, 573, 413, 572, 413, 571, 412, 570, 411, 569, 410, 569, 409, 568, 408, 567, 407, 568, 406, 568, 405, 569, 404, 570, 403, 570, 402, 571, 401, 571, 400, 572, 400, 573, 400, 574, 400, 575, 400, 576, 400, 577, 400, 578, 399, 579, 399, 580, 399, 581, 399, 582, 399, 583, 399, 584, 399, 585, 400, 586, 400, 587, 401, 588, 401, 589, 401, 590, 402, 591, 402, 592, 403, 593, 403, 594, 404, 595, 405, 595, 406, 596, 407, 596, 408, 597, 409, 597, 410, 596, 410, 595, 410, 594, 410, 593, 410, 592, 410, 591, 411, 590, 411, 589, 412, 588, 413, 588, 414, 587, 415, 587, 416, 587, 417, 587, 418, 587, 419, 587, 420, 587, 421, 587, 422, 586
415, 510, 415, 509, 415, 508, 415, 507, 415, 506, 415, 505, 415, 504, 414, 503, 413, 503, 412, 502, 411, 502, 410, 502, 409, 502, 408, 502, 407, 503, 406, 504, 405, 505, 405, 506, 405, 507, 406, 508, 406, 509, 407, 510, 408, 511, 409, 512, 410, 512, 411, 512, 412, 512, 413, 512, 414, 511, 415, 510
416, 348, 416, 347, 416, 346, 416, 345, 416, 344, 415, 343, 415, 342, 414, 341, 413, 340, 412, 340, 411, 340, 410, 340, 409, 341, 408, 341, 407, 342, 406, 342, 405, 342, 404, 343, 404, 344, 405, 345, 405, 346, 405, 347, 406, 348, 407, 349, 408, 350, 409, 351, 410, 351, 411, 351, 412, 351, 413, 351, 414, 350, 415, 349, 416, 348
419, 431, 419, 430, 419, 429, 419, 428, 419, 427, 418, 426, 418, 425, 417, 424, 416, 424, 415, 423, 414, 423, 413, 423, 412, 424, 411, 424, 410, 425, 409, 425, 408, 425, 407, 426, 406, 427, 405, 428, 405, 429, 405, 430, 406, 431, 406, 432, 406, 433, 407, 434, 408, 435, 409, 436, 410, 436, 411, 436, 412, 436, 413, 436, 414, 435, 415, 435, 416, 434, 417, 433, 418, 432, 419, 431
418, 379, 418, 378, 418, 377, 418, 376, 418, 375, 418, 374, 418, 373, 418, 372, 418, 371, 417, 370, 417, 369, 416, 368, 415, 367, 414, 366, 413, 366, 412, 366, 411, 365, 410, 366, 409, 367, 410, 368, 410, 369, 411, 370, 411, 371, 411, 372, 411, 373, 410, 374, 410, 375, 409, 376, 409, 377, 409, 378, 410, 379, 411, 380, 412, 380, 413, 380, 414, 380, 415, 380, 416, 380, 417, 380, 418, 379
421, 405, 421, 404, 420, 403, 419, 402, 419, 401, 419, 400, 419, 399, 418, 398, 418, 397, 417, 396, 416, 396, 415, 395, 414, 395, 413, 396, 412, 396, 411, 397, 410, 398, 410, 399, 409, 400, 409, 401, 409, 402, 409, 403, 410, 404, 410, 405, 411, 406, 412, 406, 413, 407, 414, 407, 415, 407, 416, 407, 417, 407, 418, 406, 419, 406, 420, 406, 421, 405
424, 589, 423, 588, 422, 588, 421, 588, 420, 588, 419, 588, 418, 588, 417, 588, 416, 588, 415, 588, 414, 588, 413, 589, 412, 590, 411, 591, 411, 592, 411, 593, 411, 594, 411, 595, 411, 596, 411, 597, 411, 598, 410, 599, 411, 600, 412, 600, 413, 600, 414, 601, 415, 601, 416, 601, 417, 600, 417, 599, 417, 598, 417, 597, 417, 596, 418, 595, 419, 594, 420, 593, 421, 592, 422, 591, 423, 590, 424, 589
425, 508, 425, 507, 425, 506, 425, 505, 424, 504, 424, 503, 423, 502, 422, 502, 421, 501, 420, 501, 419, 502, 418, 502, 417, 503, 416, 504, 416, 505, 416, 506, 416, 507, 416, 508, 416, 509, 416, 510, 416, 511, 417, 512, 418, 512, 419, 512, 420, 512, 421, 512, 422, 511, 423, 510, 424, 509, 425, 508
428, 604, 428, 603, 427, 602, 426, 603, 425, 603, 424, 603, 423, 603, 422, 603, 421, 602, 420, 602, 419, 602, 418, 602, 417, 603, 417, 604, 416, 605, 416, 606, 416, 607, 416, 608, 416, 609, 417, 610, 418, 611, 419, 611, 420, 611, 421, 611, 422, 611, 423, 610, 424, 609, 424, 608, 425, 607, 425, 606, 426, 605, 427, 605, 428, 604
424, 359, 423, 358, 422, 357, 421, 357, 420, 358, 420, 359, 420, 360, 421, 361, 422, 361, 423, 360, 424, 359
430, 595, 430, 594, 430, 593, 430, 592, 429, 591, 428, 590, 427, 589, 426, 589, 425, 589, 424, 590, 423, 591, 422, 592, 421, 593, 420, 594, 419, 595, 418, 596, 418, 597, 418, 598, 418, 599, 418, 600, 419, 601, 420, 601, 421, 601, 422, 602, 423, 602, 424, 602, 425, 602, 426, 601, 425, 600, 425, 599, 426, 598, 427, 597, 428, 596, 429, 596, 430, 595
429, 412, 429, 411, 428, 410, 428, 409, 427, 408, 426, 407, 425, 407, 424, 406, 423, 406, 422, 405, 421, 406, 421, 407, 421, 408, 422, 409, 422, 410, 422, 411, 422, 412, 423, 413, 424, 414, 425, 414, 426, 414, 427, 414, 428, 413, 429, 412
436, 449, 436, 448, 435, 447, 435, 446, 434, 445, 433, 445, 432, 444, 431, 444, 430, 444, 429, 444, 428, 445, 427, 446, 426, 447, 426, 448, 426, 449, 426, 450, 427, 451, 428, 452, 429, 452, 430, 452, 431, 453, 432, 453, 433, 452, 434, 451, 435, 450, 436, 449
436, 424, 436, 423, 436, 422, 435, 421, 434, 420, 433, 420, 432, 421, 432, 422, 432, 423, 433, 424, 434, 425, 435, 425, 436, 424
440, 596, 440, 595, 439, 594, 439, 593, 438, 592, 437, 592, 436, 592, 435, 592, 434, 593, 433, 593, 432, 593, 431, 594, 431, 595, 430, 596, 431, 597, 432, 598, 432, 599, 433, 600, 434, 600, 435, 600, 436, 600, 437, 599, 438, 599, 439, 598, 439, 597, 440, 596
449, 458, 449, 457, 449, 456, 449, 455, 448, 454, 448, 453, 447, 452, 446, 452, 445, 451, 444, 451, 443, 451, 442, 451, 441, 451, 440, 451, 439, 451, 438, 451, 437, 450, 436, 451, 435, 451, 434, 452, 433, 453, 432, 454, 432, 455, 432, 456, 432, 457, 432, 458, 433, 459, 433, 460, 434, 461, 435, 462, 436, 463, 437, 464, 438, 465, 439, 465, 440, 465, 441, 466, 442, 466, 443, 465, 444, 465, 445, 464, 446, 463, 447, 462, 447, 461, 448, 460, 448, 459, 449, 458
446, 516, 446, 515, 446, 514, 445, 513, 445, 512, 444, 511, 443, 510, 442, 510, 441, 510, 440, 510, 439, 510, 438, 510, 437, 511, 436, 512, 436, 513, 436, 514, 436, 515, 436, 516, 436, 517, 437, 518, 438, 518, 439, 518, 440, 519, 441, 519, 442, 519, 443, 519, 444, 519, 445, 518, 445, 517, 446, 516
447, 417, 447, 416, 447, 415, 446, 414, 446, 413, 445, 412, 445, 411, 445, 410, 445, 409, 444, 408, 443, 407, 442, 408, 441, 409, 441, 410, 441, 411, 440, 412, 440, 413, 439, 414, 439, 415, 439, 416, 439, 417, 440, 418, 441, 419, 442, 420, 443, 420, 444, 419, 445, 419, 446, 418, 447, 417
453, 622, 453, 621, 453, 620, 452, 619, 452, 618, 452, 617, 452, 616, 451, 615, 451, 614, 450, 613, 449, 612, 448, 611, 447, 611, 446, 611, 445, 611, 444, 612, 443, 612, 442, 612, 441, 613, 440, 614, 439, 615, 438, 616, 438, 617, 438, 618, 438, 619, 438, 620, 438, 621, 438, 622, 438, 623, 439, 624, 440, 625, 441, 625, 442, 626, 443, 626, 444, 626, 445, 626, 446, 626, 447, 626, 448, 626, 449, 625, 450, 624, 451, 624, 452, 623, 453, 622
452, 377, 452, 376, 451, 375, 450, 375, 449, 375, 448, 376, 448, 377, 448, 378, 449, 379, 450, 380, 451, 379, 451, 378, 452, 377
456, 607, 456, 606, 456, 605, 456, 604, 455, 603, 454, 602, 453, 602, 452, 602, 451, 602, 450, 602, 449, 603, 448, 604, 447, 604, 446, 605, 446, 606, 446, 607, 446, 608, 446, 609, 447, 610, 448, 610, 449, 610, 450, 610, 451, 610, 452, 610, 453, 609, 454, 609, 455, 608, 456, 607
464, 388, 464, 387, 464, 386, 463, 385, 463, 384, 462, 383, 461, 382, 460, 381, 459, 381, 458, 380, 457, 380, 456, 380, 455, 380, 454, 380, 453, 380, 452, 380, 451, 380, 450, 381, 450, 382, 449, 383, 449, 384, 448, 385, 448, 386, 448, 387, 448, 388, 448, 389, 447, 390, 447, 391, 446, 392, 445, 393, 444, 394, 444, 395, 443, 396, 443, 397, 444, 398, 445, 399, 446, 400, 447, 400, 448, 400, 449, 399, 450, 399, 451, 399, 452, 400, 453, 401, 454, 402, 455, 401, 455, 400, 455, 399, 456, 398, 456, 397, 457, 396, 458, 396, 459, 395, 460, 394, 461, 393, 462, 392, 462, 391, 463, 390, 463, 389, 464, 388
457, 623, 457, 622, 457, 621, 457, 620, 456, 619, 456, 618, 456, 617, 456, 616, 456, 615, 455, 614, 455, 613, 455, 612, 455, 611, 454, 610, 453, 610, 452, 611, 451, 611, 450, 612, 451, 613, 452, 614, 452, 615, 453, 616, 453, 617, 453, 618, 453, 619, 454, 620, 454, 621, 454, 622, 454, 623, 454, 624, 455, 625, 456, 624, 457, 623
461, 526, 461, 525, 461, 524, 460, 523, 460, 522, 459, 521, 458, 520, 457, 520, 456, 519, 455, 519, 454, 520, 453, 520, 452, 520, 451, 521, 451, 522, 451, 523, 451, 524, 451, 525, 451, 526, 451, 527, 450, 528, 449, 529, 448, 530, 447, 530, 446, 531, 446, 532, 446, 533, 446, 534, 447, 535, 448, 535, 449, 536, 450, 536, 451, 536, 452, 536, 453, 535, 454, 534, 454, 533, 455, 532, 455, 531, 456, 530, 457, 529, 458, 529, 459, 528, 460, 527, 461, 526
460, 451, 460, 450, 460, 449, 460, 448, 460, 447, 459, 446, 458, 445, 457, 445, 456, 446, 455, 447, 454, 448, 454, 449, 453, 450, 454, 451, 454, 452, 455, 453, 456, 453, 457, 453, 458, 453, 459, 452, 460, 451
461, 374, 461, 373, 461, 372, 460, 371, 459, 371, 458, 371, 457, 372, 457, 373, 457, 374, 458, 375, 459, 375, 460, 375, 461, 374
462, 464, 462, 463, 462, 462, 462, 461, 462, 460, 461, 459, 460, 459, 459, 459, 458, 459, 457, 459, 456, 460, 456, 461, 455, 462, 455, 463, 455, 464, 456, 465, 457, 466, 458, 466, 459, 466, 460, 466, 461, 465, 462, 464
470, 611, 470, 610, 470, 609, 470, 608, 469, 607, 469, 606, 468, 605, 467, 605, 466, 604, 465, 604, 464, 604, 463, 604, 462, 604, 461, 604, 460, 604, 459, 604, 458, 604, 457, 605, 457, 606, 457, 607, 456, 608, 456, 609, 456, 610, 456, 611, 456, 612, 456, 613, 456, 614, 457, 615, 457, 616, 457, 617, 457, 618, 458, 619, 459, 619, 460, 619, 461, 619, 462, 619, 463, 619, 464, 620, 465, 620, 466, 621, 467, 620, 468, 619, 469, 618, 469, 617, 469, 616, 469, 615, 469, 614, 469, 613, 469, 612, 470, 611
475, 468, 475, 467, 475, 466, 474, 465, 473, 465, 472, 465, 471, 465, 470, 465, 469, 466, 468, 466, 467, 467, 466, 468, 465, 469, 465, 470, 465, 471, 465, 472, 465, 473, 466, 474, 467, 475, 468, 476, 469, 476, 470, 475, 471, 474, 472, 473, 473, 472, 473, 471, 474, 470, 474, 469, 475, 468
473, 623, 473, 622, 472, 621, 472, 620, 472, 619, 471, 618, 470, 618, 469, 619, 468, 620, 467, 621, 467, 622, 468, 623, 469, 624, 470, 624, 471, 624, 472, 624, 473, 623
480, 542, 480, 541, 480, 540, 480, 539, 480, 538, 480, 537, 479, 536, 478, 535, 477, 534, 476, 534, 475, 533, 474, 533, 473, 533, 472, 533, 471, 534, 470, 534, 469, 535, 469, 536, 468, 537, 468, 538, 467, 539, 467, 540, 467, 541, 467, 542, 467, 543, 467, 544, 468, 545, 469, 546, 470, 546, 471, 546, 472, 546, 473, 547, 474, 547, 475, 547, 476, 546, 477, 546, 478, 545, 479, 544, 479, 543, 480, 542
480, 639, 480, 638, 480, 637, 479, 636, 478, 636, 477, 635, 476, 634, 475, 634, 474, 634, 473, 634, 472, 634, 471, 634, 470, 635, 470, 636, 469, 637, 469, 638, 468, 639, 468, 640, 469, 641, 470, 642, 471, 642, 472, 642, 473, 642, 474, 642, 475, 643, 476, 642, 477, 642, 478, 641, 479, 640, 480, 639
486, 609, 485, 608, 484, 607, 483, 606, 483, 605, 482, 604, 482, 603, 482, 602, 482, 601, 481, 600, 480, 599, 479, 599, 478, 599, 477, 599, 476, 599, 475, 600, 474, 600, 473, 601, 472, 602, 472, 603, 473, 604, 473, 605, 474, 606, 474, 607, 475, 608, 476, 609, 477, 610, 478, 610, 479, 610, 480, 610, 481, 610, 482, 610, 483, 611, 484, 611, 485, 610, 486, 609
481, 634, 481, 633, 481, 632, 481, 631, 480, 630, 480, 629, 480, 628, 480, 627, 480, 626, 480, 625, 479, 624, 478, 625, 477, 625, 476, 625, 475, 625, 474, 626, 474, 627, 474, 628, 473, 629, 472, 630, 471, 631, 471, 632, 472, 633, 473, 633, 474, 633, 475, 633, 476, 633, 477, 634, 478, 635, 479, 635, 480, 635, 481, 634
489, 387, 488, 386, 488, 385, 488, 384, 487, 383, 486, 382, 485, 381, 484, 381, 483, 380, 482, 380, 481, 381, 480, 381, 479, 382, 478, 383, 477, 384, 477, 385, 476, 386, 476, 387, 477, 388, 477, 389, 478, 390, 479, 391, 480, 391, 481, 392, 482, 393, 483, 393, 484, 393, 485, 392, 486, 391, 487, 391, 488, 390, 488, 389, 488, 388, 489, 387
490, 411, 490, 410, 490, 409, 490, 408, 490, 407, 489, 406, 488, 406, 487, 406, 486, 405, 485, 405, 484, 404, 483, 403, 482, 403, 481, 403, 480, 403, 479, 403, 478, 404, 477, 405, 477, 406, 476, 407, 476, 408, 476, 409, 476, 410, 476, 411, 476, 412, 476, 413, 476, 414, 476, 415, 476, 416, 477, 417, 478, 418, 479, 418, 480, 419, 481, 419, 482, 419, 483, 419, 484, 419, 485, 419, 486, 418, 487, 417, 488, 416, 489, 415, 489, 414, 489, 413, 489, 412, 490, 411
485, 436, 485, 435, 485, 434, 485, 433, 485, 432, 484, 431, 483, 431, 482, 431, 481, 432, 480, 433, 479, 434, 479, 435, 479, 436, 479, 437, 480, 438, 481, 438, 482, 438, 483, 438, 484, 437, 485, 436
484, 472, 484, 471, 484, 470, 484, 469, 483, 468, 483, 467, 482, 466, 481, 466, 480, 467, 479, 468, 478, 469, 478, 470, 479, 471, 480, 472, 481, 473, 482, 473, 483, 473, 484, 472
487, 458, 487, 457, 487, 456, 486, 455, 485, 455, 484, 455, 483, 456, 483, 457, 483, 458, 484, 459, 485, 460, 486, 459, 487, 458
491, 630, 491, 629, 491, 628, 491, 627, 490, 626, 489, 625, 488, 624, 487, 624, 486, 624, 485, 624, 484, 624, 483, 624, 482, 624, 481, 625, 481, 626, 481, 627, 481, 628, 481, 629, 481, 630, 482, 631, 482, 632, 482, 633, 482, 634, 482, 635, 483, 636, 484, 635, 485, 634, 486, 634, 487, 633, 488, 633, 489, 632, 490, 631, 491, 630
491, 467, 491, 466, 491, 465, 490, 464, 489, 463, 488, 463, 487, 462, 486, 461, 485, 462, 485, 463, 484, 464, 484, 465, 484, 466, 484, 467, 484, 468, 485, 469, 486, 470, 487, 470, 488, 469, 489, 469, 490, 468, 491, 467
491, 621, 491, 620, 491, 619, 491, 618, 491, 617, 491, 616, 490, 615, 489, 614, 488, 613, 487, 612, 486, 611, 485, 611, 484, 612, 484, 613, 483, 614, 482, 615, 481, 615, 480, 615, 479, 615, 478, 615, 477, 616, 476, 617, 475, 618, 474, 618, 473, 619, 473, 620, 473, 621, 474, 622, 474, 623, 475, 624, 476, 624, 477, 624, 478, 624, 479, 623, 480, 623, 481, 623, 482, 623, 483, 623, 484, 623, 485, 623, 486, 623, 487, 623, 488, 623, 489, 623, 490, 622, 491, 621
496, 401, 496, 400, 496, 399, 496, 398, 496, 397, 496, 396, 496, 395, 495, 394, 494, 394, 493, 393, 492, 393, 491, 393, 490, 392, 489, 392, 488, 391, 487, 392, 486, 392, 485, 393, 484, 394, 483, 395, 482, 396, 481, 397, 481, 398, 480, 399, 480, 400, 479, 401, 480, 402, 481, 402, 482, 402, 483, 402, 484, 403, 485, 404, 486, 404, 487, 405, 488, 405, 489, 405, 490, 405, 491, 405, 492, 405, 493, 404, 494, 403, 495, 402, 496, 401
493, 595, 492, 594, 491, 593, 490, 593, 489, 594, 489, 595, 489, 596, 490, 597, 491, 597, 492, 596, 493, 595
502, 644, 501, 643, 500, 643, 499, 643, 498, 643, 497, 642, 496, 641, 495, 641, 494, 640, 493, 640, 492, 640, 491, 641, 490, 641, 489, 641, 488, 642, 487, 642, 486, 643, 485, 644, 485, 645, 485, 646, 485, 647, 485, 648, 484, 649, 484, 650, 484, 651, 484, 652, 485, 653, 485, 654, 486, 655, 487, 656, 488, 657, 489, 657, 490, 657, 491, 657, 492, 657, 493, 657, 494, 656, 495, 655, 496, 655, 497, 654, 498, 653, 499, 652, 499, 651, 500, 650, 500, 649, 500, 648, 501, 647, 501, 646, 501, 645, 502, 644
507, 398, 507, 397, 507, 396, 507, 395, 507, 394, 507, 393, 507, 392, 506, 391, 505, 391, 504, 391, 503, 391, 502, 391, 501, 391, 500, 391, 499, 392, 498, 392, 497, 393, 497, 394, 497, 395, 497, 396, 497, 397, 497, 398, 497, 399, 497, 400, 498, 401, 499, 401, 500, 402, 501, 402, 502, 402, 503, 401, 504, 401, 505, 400, 506, 399, 507, 398
507, 572, 507, 571, 506, 570, 506, 569, 506, 568, 505, 567, 505, 566, 504, 565, 504, 564, 503, 563, 503, 562, 503, 561, 503, 560, 502, 559, 501, 559, 500, 559, 499, 560, 498, 561, 498, 562, 497, 563, 497, 564, 497, 565, 496, 566, 495, 567, 494, 568, 493, 569, 493, 570, 492, 571, 492, 572, 492, 573, 493, 574, 493, 575, 493, 576, 494, 577, 495, 578, 496, 579, 497, 579, 498, 580, 499, 580, 500, 580, 501, 580, 502, 580, 503, 579, 504, 578, 504, 577, 505, 576, 505, 575, 506, 574, 506, 573, 507, 572
520, 631, 519, 630, 518, 630, 517, 630, 516, 630, 515, 630, 514, 630, 513, 630, 512, 629, 511, 628, 510, 627, 509, 626, 508, 625, 507, 624, 506, 623, 506, 622, 506, 621, 506, 620, 505, 619, 504, 619, 503, 619, 502, 619, 501, 619, 500, 618, 499, 618, 498, 619, 497, 620, 496, 621, 495, 622, 494, 623, 494, 624, 493, 625, 492, 626, 492, 627, 492, 628, 492, 629, 492, 630, 493, 631, 493, 632, 494, 633, 494, 634, 494, 635, 495, 636, 495, 637, 494, 638, 494, 639, 495, 640, 496, 640, 497, 641, 498, 642, 499, 642, 500, 642, 501, 642, 502, 642, 503, 642, 504, 642, 505, 641, 506, 641, 507, 641, 508, 642, 509, 643, 510, 644, 511, 644, 512, 644, 513, 644, 514, 643, 514, 642, 515, 641, 515, 640, 516, 639, 517, 638, 518, 638, 519, 637, 519, 636, 519, 635, 519, 634, 519, 633, 519, 632, 520, 631
507, 652, 507, 651, 507, 650, 506, 649, 505, 649, 504, 650, 504, 651, 504, 652, 505, 653, 506, 653, 507, 652
516, 413, 516, 412, 516, 411, 516, 410, 516, 409, 515, 408, 515, 407, 515, 406, 514, 405, 513, 405, 512, 405, 511, 404, 510, 405, 509, 405, 508, 406, 507, 406, 506, 407, 506, 408, 505, 409, 505, 410, 504, 411, 504, 412, 505, 413, 505, 414, 505, 415, 506, 416, 507, 416, 508, 417, 509, 417, 510, 417, 511, 417, 512, 416, 513, 415, 514, 414, 515, 414, 516, 413
514, 494, 514, 493, 514, 492, 513, 491, 513, 490, 513, 489, 512, 488, 511, 488, 510, 487, 509, 487, 508, 487, 507, 488, 507, 489, 506, 490, 506, 491, 505, 492, 505, 493, 505, 494, 505, 495, 506, 496, 507, 497, 508, 498, 509, 498, 510, 498, 511, 498, 512, 497, 513, 496, 513, 495, 514, 494
515, 481, 515, 480, 515, 479, 515, 478, 515, 477, 514, 476, 513, 476, 512, 475, 511, 475, 510, 474, 509, 474, 508, 475, 507, 475, 506, 476, 505, 477, 505, 478, 504, 479, 504, 480, 503, 481, 503, 482, 504, 483, 505, 484, 506, 485, 507, 486, 508, 486, 509, 486, 510, 486, 511, 487, 512, 486, 512, 485, 512, 484, 513, 483, 514, 482, 515, 481
523, 617, 522, 616, 522, 615, 521, 614, 520, 613, 519, 613, 518, 613, 517, 613, 516, 614, 515, 614, 514, 614, 513, 614, 512, 615, 511, 615, 510, 615, 509, 616, 508, 617, 507, 618, 507, 619, 507, 620, 507, 621, 507, 622, 507, 623, 508, 624, 509, 625, 510, 626, 511, 627, 512, 628, 513, 629, 514, 629, 515, 629, 516, 629, 517, 629, 518, 629, 519, 629, 520, 629, 521, 628, 521, 627, 521, 626, 522, 625, 522, 624, 522, 623, 521, 622, 520, 621, 520, 620, 521, 619, 522, 618, 523, 617
520, 486, 520, 485, 519, 484, 519, 483, 518, 482, 517, 481, 516, 481, 515, 482, 514, 483, 513, 484, 513, 485, 513, 486, 513, 487, 514, 488, 515, 488, 516, 488, 517, 488, 518, 487, 519, 487, 520, 486
522, 578, 522, 577, 522, 576, 522, 575, 522, 574, 522, 573, 521, 572, 520, 572, 519, 571, 518, 571, 517, 572, 516, 572, 515, 573, 515, 574, 514, 575, 514, 576, 515, 577, 515, 578, 516, 579, 517, 579, 518, 580, 519, 580, 520, 579, 521, 579, 522, 578
528, 411, 527, 410, 527, 409, 527, 408, 526, 407, 526, 406, 525, 405, 525, 404, 524, 403, 523, 402, 522, 402, 521, 402, 520, 402, 519, 402, 518, 402, 517, 403, 516, 404, 516, 405, 516, 406, 516, 407, 516, 408, 517, 409, 517, 410, 517, 411, 518, 412, 519, 412, 520, 411, 521, 411, 522, 411, 523, 411, 524, 411, 525, 412, 526, 412, 527, 412, 528, 411
529, 482, 529, 481, 529, 480, 529, 479, 529, 478, 529, 477, 529, 476, 528, 475, 527, 474, 526, 474, 525, 474, 524, 474, 523, 474, 522, 475, 521, 475, 520, 476, 519, 477, 518, 478, 518, 479, 518, 480, 518, 481, 519, 482, 520, 483, 520, 484, 521, 485, 522, 485, 523, 484, 524, 484, 525, 484, 526, 484, 527, 483, 528, 483, 529, 482
530, 495, 530, 494, 530, 493, 530, 492, 529, 491, 528, 491, 527, 490, 526, 490, 525, 490, 524, 490, 523, 491, 522, 492, 521, 493, 521, 494, 521, 495, 522, 496, 523, 497, 524, 498, 525, 498, 526, 498, 527, 497, 528, 497, 529, 496, 530, 495
541, 641, 541, 640, 541, 639, 541, 638, 540, 637, 539, 636, 539, 635, 539, 634, 539, 633, 539, 632, 540, 631, 540, 630, 540, 629, 539, 628, 538, 629, 537, 630, 536, 630, 535, 630, 534, 629, 533, 629, 532, 629, 531, 629, 530, 629, 529, 629, 528, 629, 527, 629, 526, 629, 525, 629, 524, 629, 523, 629, 522, 628, 521, 629, 521, 630, 521, 631, 520, 632, 520, 633, 520, 634, 520, 635, 520, 636, 520, 637, 519, 638, 520, 639, 521, 640, 522, 641, 523, 642, 524, 642, 525, 643, 526, 643, 527, 644, 528, 645, 529, 645, 530, 644, 531, 644, 532, 643, 533, 643, 534, 643, 535, 643, 536, 643, 537, 643, 538, 643, 539, 643, 540, 642, 541, 641
534, 509, 534, 508, 533, 507, 532, 506, 531, 505, 530, 505, 529, 505, 528, 506, 527, 506, 526, 507, 526, 508, 526, 509, 526, 510, 527, 511, 528, 511, 529, 512, 530, 512, 531, 511, 532, 511, 533, 510, 534, 509
536, 624, 536, 623, 535, 622, 534, 621, 534, 620, 534, 619, 534, 618, 533, 617, 533, 616, 532, 615, 531, 615, 530, 614, 529, 614, 528, 615, 527, 615, 526, 616, 525, 617, 524, 617, 523, 618, 523, 619, 523, 620, 524, 621, 523, 622, 524, 623, 525, 623, 526, 623, 527, 624, 528, 624, 529, 625, 530, 625, 531, 625, 532, 626, 533, 626, 534, 627, 535, 626, 535, 625, 536, 624
539, 501, 539, 500, 539, 499, 538, 498, 537, 498, 536, 498, 535, 498, 534, 498, 533, 498, 532, 499, 532, 500, 532, 501, 532, 502, 532, 503, 532, 504, 532, 505, 533, 506, 534, 507, 535, 508, 536, 507, 537, 506, 537, 505, 538, 504, 538, 503, 538, 502, 539, 501
541, 493, 541, 492, 541, 491, 540, 490, 540, 489, 540, 488, 539, 487, 538, 486, 537, 486, 536, 486, 535, 486, 534, 487, 533, 488, 533, 489, 532, 490, 532, 491, 531, 492, 531, 493, 531, 494, 531, 495, 532, 496, 533, 497, 534, 497, 535, 497, 536, 497, 537, 497, 538, 497, 539, 497, 540, 496, 540, 495, 540, 494, 541, 493
541, 459, 541, 458, 540, 457, 539, 456, 538, 455, 537, 455, 536, 455, 535, 456, 534, 457, 534, 458, 534, 459, 534, 460, 535, 461, 536, 461, 537, 462, 538, 462, 539, 461, 540, 460, 541, 459
539, 627, 539, 626, 539, 625, 539, 624, 538, 623, 537, 624, 536, 625, 536, 626, 537, 627, 538, 628, 539, 627
543, 610, 543, 609, 542, 608, 541, 607, 540, 606, 539, 606, 538, 607, 538, 608, 537, 609, 536, 610, 535, 611, 535, 612, 536, 613, 537, 613, 538, 613, 539, 613, 540, 612, 541, 611, 542, 611, 543, 610
550, 523, 550, 522, 550, 521, 550, 520, 550, 519, 550, 518, 549, 517, 549, 516, 548, 515, 547, 515, 546, 514, 545, 514, 544, 514, 543, 515, 542, 515, 541, 516, 541, 517, 540, 518, 540, 519, 540, 520, 540, 521, 540, 522, 541, 523, 541, 524, 542, 525, 543, 526, 544, 526, 545, 526, 546, 526, 547, 526, 548, 526, 549, 525, 549, 524, 550, 523
555, 650, 555, 649, 555, 648, 555, 647, 554, 646, 554, 645, 553, 644, 552, 644, 551, 644, 550, 643, 550, 642, 550, 641, 549, 640, 548, 640, 547, 639, 546, 639, 545, 638, 544, 638, 543, 638, 542, 639, 542, 640, 542, 641, 541, 642, 540, 643, 539, 644, 538, 644, 537, 644, 536, 644, 535, 644, 534, 644, 533, 644, 532, 644, 531, 645, 530, 645, 529, 646, 530, 647, 530, 648, 530, 649, 530, 650, 530, 651, 530, 652, 530, 653, 529, 654, 529, 655, 529, 656, 528, 657, 528, 658, 529, 659, 530, 660, 530, 661, 531, 662, 532, 663, 533, 664, 534, 664, 535, 665, 536, 665, 537, 666, 538, 666, 539, 667, 540, 666, 541, 665, 542, 664, 543, 664, 544, 664, 545, 663, 546, 663, 547, 662, 548, 661, 549, 660, 549, 659, 550, 658, 551, 657, 552, 656, 552, 655, 553, 654, 553, 653, 554, 652, 554, 651, 555, 650
551, 638, 550, 637, 549, 636, 548, 636, 547, 636, 546, 637, 547, 638, 548, 639, 549, 639, 550, 639, 551, 638
557, 447, 557, 446, 557, 445, 557, 444, 557, 443, 557, 442, 557, 441, 557, 440, 557, 439, 557, 438, 556, 437, 555, 437, 554, 437, 553, 437, 552, 437, 551, 436, 550, 436, 549, 436, 548, 436, 547, 436, 546, 436, 545, 436, 544, 436, 543, 436, 542, 436, 541, 437, 540, 438, 539, 438, 538, 439, 537, 440, 537, 441, 538, 442, 539, 442, 540, 443, 541, 444, 542, 445, 543, 446, 544, 447, 544, 448, 544, 449, 544, 450, 544, 451, 544, 452, 545, 453, 546, 453, 547, 453, 548, 452, 549, 451, 550, 450, 551, 450, 552, 449, 553, 449, 554, 448, 555, 448, 556, 448, 557, 447
558, 607, 558, 606, 558, 605, 558, 604, 558, 603, 558, 602, 558, 601, 557, 600, 557, 599, 557, 598, 557, 597, 556, 596, 555, 595, 554, 594, 553, 594, 552, 593, 551, 593, 550, 593, 549, 594, 548, 594, 547, 595, 546, 596, 545, 597, 544, 598, 543, 599, 542, 600, 543, 601, 544, 601, 545, 602, 545, 603, 546, 604, 546, 605, 546, 606, 546, 607, 545, 608, 544, 609, 544, 610, 544, 611, 544, 612, 545, 613, 545, 614, 546, 615, 546, 616, 547, 617, 548, 617, 549, 617, 550, 616, 551, 615, 552, 614, 553, 614, 554, 613, 555, 612, 556, 611, 556, 610, 557, 609, 557, 608, 558, 607
559, 429, 559, 428, 559, 427, 559, 426, 558, 425, 558, 424, 557, 423, 556, 422, 555, 422, 554, 422, 553, 422, 552, 422, 551, 422, 550, 422, 549, 422, 548, 423, 547, 423, 546, 424, 546, 425, 545, 426, 545, 427, 545, 428, 544, 429, 544, 430, 544, 431, 544, 432, 544, 433, 544, 434, 545, 435, 546, 435, 547, 435, 548, 435, 549, 435, 550, 435, 551, 435, 552, 436, 553, 436, 554, 436, 555, 436, 556, 436, 557, 435, 557, 434, 558, 433, 558, 432, 558, 431, 558, 430, 559, 429
567, 672, 566, 671, 565, 670, 564, 669, 564, 668, 563, 667, 562, 666, 561, 665, 560, 665, 559, 665, 558, 664, 557, 664, 556, 663, 555, 663, 554, 663, 553, 663, 552, 663, 551, 663, 550, 663, 549, 663, 548, 663, 547, 664, 547, 665, 548, 666, 548, 667, 548, 668, 548, 669, 548, 670, 548, 671, 549, 672, 549, 673, 549, 674, 549, 675, 549, 676, 550, 677, 550, 678, 551, 679, 552, 680, 553, 680, 554, 681, 555, 681, 556, 682, 557, 681, 558, 680, 559, 680, 560, 679, 561, 678, 562, 677, 563, 676, 564, 675, 565, 674, 566, 673, 567, 672
561, 521, 561, 520, 560, 519, 559, 519, 558, 519, 557, 520, 557, 521, 557, 522, 558, 523, 559, 523, 560, 522, 561, 521
564, 660, 564, 659, 564, 658, 564, 657, 564, 656, 564, 655, 564, 654, 564, 653, 564, 652, 563, 651, 562, 650, 561, 650, 560, 650, 559, 649, 558, 649, 557, 649, 556, 650, 555, 651, 555, 652, 554, 653, 554, 654, 553, 655, 553, 656, 552, 657, 551, 658, 550, 659, 550, 660, 549, 661, 550, 662, 551, 662, 552, 662, 553, 662, 554, 662, 555, 662, 556, 662, 557, 663, 558, 663, 559, 664, 560, 664, 561, 664, 562, 665, 563, 664, 563, 663, 563, 662, 563, 661, 564, 660
564, 646, 564, 645, 563, 644, 562, 643, 561, 642, 560, 641, 559, 641, 558, 641, 557, 641, 556, 642, 555, 643, 554, 644, 555, 645, 555, 646, 556, 647, 557, 648, 558, 648, 559, 648, 560, 649, 561, 649, 562, 648, 563, 647, 564, 646
566, 452, 566, 451, 565, 450, 565, 449, 564, 448, 563, 447, 562, 447, 561, 447, 560, 447, 559, 447, 558, 447, 557, 448, 557, 449, 557, 450, 557, 451, 557, 452, 557, 453, 557, 454, 558, 455, 559, 455, 560, 456, 561, 456, 562, 455, 563, 455, 564, 455, 565, 454, 565, 453, 566, 452
565, 620, 565, 619, 564, 618, 563, 617, 562, 616, 561, 617, 560, 618, 560, 619, 560, 620, 560, 621, 561, 622, 562, 622, 563, 621, 564, 621, 565, 620
565, 697, 565, 696, 565, 695, 565, 694, 564, 693, 563, 693, 562, 693, 561, 692, 560, 692, 559, 693, 559, 694, 559, 695, 559, 696, 560, 697, 561, 697, 562, 697, 563, 698, 564, 698, 565, 697
568, 635, 568, 634, 568, 633, 568, 632, 567, 631, 567, 630, 566, 629, 566, 628, 566, 627, 566, 626, 566, 625, 565, 624, 565, 623, 564, 622, 563, 622, 562, 623, 561, 623, 560, 624, 560, 625, 560, 626, 560, 627, 560, 628, 559, 629, 559, 630, 558, 631, 558, 632, 558, 633, 557, 634, 556, 635, 557, 636, 558, 636, 559, 636, 560, 636, 561, 636, 562, 636, 563, 636, 564, 636, 565, 636, 566, 636, 567, 636, 568, 635
570, 642, 570, 641, 569, 640, 568, 639, 568, 638, 567, 637, 566, 637, 565, 637, 564, 637, 563, 637, 562, 637, 561, 637, 560, 637, 559, 637, 558, 637, 557, 638, 558, 639, 559, 640, 560, 640, 561, 641, 562, 642, 563, 643, 564, 644, 565, 644, 566, 643, 567, 643, 568, 643, 569, 643, 570, 642
572, 685, 572, 684, 572, 683, 572, 682, 572, 681, 572, 680, 571, 679, 571, 678, 570, 677, 570, 676, 570, 675, 569, 674, 568, 674, 567, 674, 566, 674, 565, 675, 564, 676, 563, 677, 562, 678, 561, 679, 560, 680, 559, 681, 558, 681, 557, 682, 557, 683, 557, 684, 557, 685, 557, 686, 558, 687, 558, 688, 558, 689, 559, 690, 560, 691, 561, 691, 562, 692, 563, 692, 564, 692, 565, 692, 566, 692, 567, 691, 568, 690, 569, 689, 570, 688, 571, 687, 571, 686, 572, 685
573, 479, 573, 478, 573, 477, 572, 476, 571, 476, 570, 476, 569, 475, 568, 476, 568, 477, 569, 478, 569, 479, 570, 480, 571, 480, 572, 480, 573, 479
578, 669, 578, 668, 578, 667, 578, 666, 578, 665, 578, 664, 578, 663, 578, 662, 578, 661, 578, 660, 578, 659, 578, 658, 578, 657, 578, 656, 577, 655, 577, 654, 576, 653, 576, 652, 576, 651, 575, 650, 575, 649, 576, 648, 576, 647, 576, 646, 575, 645, 574, 644, 573, 643, 572, 642, 571, 642, 570, 643, 569, 644, 568, 644, 567, 644, 566, 644, 565, 645, 565, 646, 564, 647, 563, 648, 563, 649, 564, 650, 564, 651, 565, 652, 565, 653, 565, 654, 565, 655, 565, 656, 565, 657, 565, 658, 565, 659, 565, 660, 564, 661, 564, 662, 564, 663, 564, 664, 564, 665, 564, 666, 564, 667, 565, 668, 565, 669, 566, 670, 567, 671, 568, 672, 569, 673, 570, 673, 571, 673, 572, 672, 573, 672, 574, 671, 575, 671, 576, 671, 577, 670, 578, 669
578, 538, 578, 537, 578, 536, 578, 535, 578, 534, 577, 533, 577, 532, 576, 531, 575, 531, 574, 532, 573, 532, 572, 533, 571, 534, 571, 535, 570, 536, 571, 537, 571, 538, 572, 539, 573, 540, 574, 540, 575, 540, 576, 539, 577, 539, 578, 538
584, 462, 584, 461, 583, 460, 583, 459, 582, 458, 581, 457, 580, 456, 579, 456, 578, 456, 577, 456, 576, 456, 575, 457, 574, 457, 573, 458, 572, 459, 571, 460, 571, 461, 570, 462, 570, 463, 571, 464, 572, 465, 573, 465, 574, 465, 575, 465, 576, 465, 577, 465, 578, 465, 579, 464, 580, 464, 581, 464, 582, 463, 583, 463, 584, 462
589, 628, 589, 627, 589, 626, 589, 625, 589, 624, 588, 623, 587, 623, 586, 623, 585, 622, 584, 622, 583, 621, 582, 621, 581, 621, 580, 621, 579, 621, 578, 622, 577, 623, 576, 624, 575, 625, 575, 626, 574, 627, 573, 628, 572, 629, 572, 630, 572, 631, 573, 632, 574, 632, 575, 633, 576, 633, 577, 633, 578, 633, 579, 634, 580, 634, 581, 634, 582, 634, 583, 634, 584, 633, 584, 632, 585, 631, 586, 630, 587, 630, 588, 629, 589, 628
586, 489, 586, 488, 585, 487, 585, 486, 584, 485, 583, 484, 582, 484, 581, 484, 580, 484, 579, 484, 578, 485, 578, 486, 577, 487, 578, 488, 578, 489, 579, 490, 579, 491, 580, 492, 581, 492, 582, 492, 583, 492, 584, 492, 585, 491, 585, 490, 586, 489
585, 644, 585, 643, 585, 642, 585, 641, 584, 640, 583, 641, 582, 642, 581, 642, 580, 643, 581, 644, 582, 644, 583, 645, 584, 645, 585, 644
595, 672, 595, 671, 595, 670, 594, 669, 593, 668, 592, 667, 592, 666, 591, 665, 590, 665, 589, 665, 588, 665, 587, 666, 586, 666, 585, 667, 584, 667, 583, 668, 582, 669, 582, 670, 582, 671, 583, 672, 584, 673, 585, 674, 586, 674, 587, 675, 588, 675, 589, 674, 590, 674, 591, 673, 592, 673, 593, 673, 594, 673, 595, 672
594, 677, 594, 676, 594, 675, 593, 674, 592, 674, 591, 674, 590, 675, 589, 675, 588, 676, 588, 677, 588, 678, 589, 679, 590, 680, 591, 680, 592, 679, 593, 678, 594, 677
593, 701, 593, 700, 593, 699, 592, 698, 591, 698, 590, 699, 590, 700, 590, 701, 591, 702, 592, 702, 593, 701
596, 539, 596, 538, 596, 537, 596, 536, 595, 535, 594, 534, 593, 534, 592, 534, 591, 534, 590, 534, 589, 535, 588, 536, 588, 537, 588, 538, 589, 539, 590, 540, 591, 541, 592, 541, 593, 542, 594, 542, 595, 541, 595, 540, 596, 539
600, 464, 599, 463, 598, 463, 597, 462, 596, 461, 595, 461, 594, 460, 593, 460, 592, 460, 591, 460, 590, 460, 589, 460, 588, 460, 587, 461, 586, 461, 585, 462, 586, 463, 587, 464, 588, 465, 589, 466, 590, 466, 591, 467, 592, 468, 593, 468, 594, 468, 595, 468, 596, 468, 597, 467, 598, 466, 599, 465, 600, 464
606, 557, 606, 556, 606, 555, 606, 554, 606, 553, 606, 552, 605, 551, 604, 551, 603, 551, 602, 552, 601, 553, 600, 553, 599, 552, 598, 551, 598, 550, 599, 549, 599, 548, 599, 547, 599, 546, 598, 545, 597, 544, 596, 544, 595, 543, 594, 544, 594, 545, 593, 546, 593, 547, 592, 548, 592, 549, 591, 550, 590, 551, 589, 552, 588, 553, 588, 554, 587, 555, 587, 556, 587, 557, 587, 558, 588, 559, 588, 560, 589, 561, 590, 562, 591, 563, 592, 563, 593, 563, 594, 562, 595, 562, 596, 562, 597, 561, 598, 561, 599, 560, 600, 560, 601, 560, 602, 559, 603, 559, 604, 558, 605, 558, 606, 557
597, 483, 597, 482, 597, 481, 596, 480, 595, 481, 594, 482, 594, 483, 595, 484, 596, 484, 597, 483
598, 638, 598, 637, 598, 636, 597, 635, 596, 634, 595, 633, 594, 633, 593, 634, 593, 635, 593, 636, 593, 637, 593, 638, 593, 639, 593, 640, 593, 641, 593, 642, 594, 643, 595, 644, 596, 644, 597, 643, 597, 642, 597, 641, 597, 640, 597, 639, 598, 638
610, 545, 610, 544, 610, 543, 610, 542, 610, 541, 609, 540, 608, 539, 607, 539, 606, 538, 605, 539, 604, 539, 603, 539, 602, 539, 601, 540, 601, 541, 600, 542, 600, 543, 599, 544, 599, 545, 600, 546, 600, 547, 601, 548, 602, 549, 603, 550, 604, 550, 605, 550, 606, 549, 607, 548, 608, 547, 609, 546, 610, 545
610, 636, 610, 635, 609, 634, 608, 635, 607, 636, 606, 637, 606, 638, 607, 639, 608, 639, 609, 638, 609, 637, 610, 636
615, 678, 615, 677, 615, 676, 614, 675, 613, 674, 612, 673, 611, 673, 610, 673, 609, 673, 608, 673, 607, 672, 606, 672, 605, 672, 604, 672, 603, 672, 602, 672, 601, 672, 600, 673, 601, 674, 602, 674, 603, 675, 604, 676, 605, 677, 605, 678, 605, 679, 605, 680, 605, 681, 606, 682, 607, 683, 608, 683, 609, 682, 610, 682, 611, 681, 612, 681, 613, 680, 614, 679, 615, 678
613, 630, 612, 629, 611, 628, 610, 629, 609, 630, 609, 631, 609, 632, 609, 633, 610, 634, 611, 633, 612, 632, 612, 631, 613, 630
619, 469, 619, 468, 619, 467, 619, 466, 619, 465, 619, 464, 619, 463, 618, 462, 617, 461, 616, 461, 615, 460, 614, 460, 613, 460, 612, 460, 611, 460, 610, 461, 609, 462, 608, 463, 608, 464, 607, 465, 607, 466, 607, 467, 607, 468, 607, 469, 608, 470, 609, 471, 610, 472, 611, 472, 612, 472, 613, 473, 614, 473, 615, 472, 616, 472, 617, 471, 618, 470, 619, 469
626, 486, 626, 485, 626, 484, 625, 483, 624, 483, 623, 482, 622, 482, 621, 481, 620, 481, 619, 481, 618, 481, 617, 481, 616, 482, 615, 482, 614, 482, 613, 483, 612, 484, 611, 485, 610, 486, 610, 487, 610, 488, 610, 489, 610, 490, 609, 491, 609, 492, 609, 493, 609, 494, 609, 495, 609, 496, 609, 497, 609, 498, 609, 499, 609, 500, 609, 501, 610, 502, 610, 503, 611, 504, 612, 504, 613, 505, 614, 505, 615, 504, 615, 503, 615, 502, 615, 501, 615, 500, 615, 499, 615, 498, 615, 497, 615, 496, 615, 495, 615, 494, 616, 493, 616, 492, 617, 491, 618, 490, 619, 489, 620, 488, 621, 487, 622, 487, 623, 487, 624, 487, 625, 487, 626, 486
620, 676, 620, 675, 620, 674, 620, 673, 619, 672, 618, 671, 617, 670, 616, 670, 615, 671, 615, 672, 614, 673, 614, 674, 615, 675, 616, 676, 617, 677, 618, 677, 619, 677, 620, 676
624, 664, 624, 663, 624, 662, 624, 661, 624, 660, 623, 659, 622, 658, 621, 658, 620, 658, 619, 659, 618, 660, 618, 661, 617, 662, 617, 663, 618, 664, 618, 665, 619, 666, 620, 666, 621, 666, 622, 665, 623, 665, 624, 664
633, 691, 633, 690, 633, 689, 633, 688, 633, 687, 633, 686, 633, 685, 633, 684, 632, 683, 631, 682, 631, 681, 631, 680, 630, 679, 629, 678, 628, 677, 627, 676, 626, 675, 625, 675, 624, 676, 623, 676, 622, 676, 621, 676, 620, 677, 619, 678, 618, 678, 617, 678, 616, 678, 615, 679, 614, 680, 613, 681, 612, 682, 611, 682, 610, 683, 609, 683, 608, 684, 608, 685, 609, 686, 609, 687, 609, 688, 609, 689, 609, 690, 609, 691, 609, 692, 610, 693, 610, 694, 611, 695, 612, 696, 613, 697, 614, 697, 615, 698, 615, 699, 616, 700, 617, 701, 618, 702, 618, 703, 618, 704, 619, 705, 619, 706, 619, 707, 620, 708, 620, 709, 621, 710, 622, 711, 623, 711, 624, 711, 625, 712, 626, 712, 627, 712, 628, 712, 629, 712, 630, 711, 630, 710, 630, 709, 630, 708, 631, 707, 631, 706, 631, 705, 631, 704, 631, 703, 631, 702, 631, 701, 631, 700, 631, 699, 631, 698, 631, 697, 631, 696, 631, 695, 631, 694, 631, 693, 632, 692, 633, 691
630, 495, 630, 494, 630, 493, 630, 492, 630, 491, 630, 490, 630, 489, 630, 488, 629, 487, 628, 487, 627, 486, 626, 487, 625, 488, 624, 488, 623, 488, 622, 488, 621, 488, 620, 489, 619, 490, 618, 491, 617, 492, 617, 493, 616, 494, 616, 495, 616, 496, 616, 497, 616, 498, 616, 499, 616, 500, 616, 501, 616, 502, 617, 503, 618, 503, 619, 503, 620, 503, 621, 503, 622, 503, 623, 503, 624, 504, 625, 504, 626, 505, 627, 505, 628, 504, 628, 503, 628, 502, 628, 501, 628, 500, 629, 499, 629, 498, 629, 497, 629, 496, 630, 495
633, 541, 633, 540, 633, 539, 633, 538, 633, 537, 632, 536, 631, 535, 630, 534, 629, 534, 628, 534, 627, 534, 626, 534, 625, 535, 625, 536, 624, 537, 623, 538, 623, 539, 623, 540, 622, 541, 622, 542, 622, 543, 623, 544, 624, 545, 625, 545, 626, 545, 627, 545, 628, 545, 629, 545, 630, 544, 631, 544, 632, 543, 632, 542, 633, 541
632, 510, 632, 509, 631, 508, 630, 507, 629, 507, 628, 507, 627, 508, 628, 509, 628, 510, 629, 511, 630, 511, 631, 511, 632, 510
636, 480, 636, 479, 636, 478, 636, 477, 636, 476, 635, 475, 634, 475, 633, 474, 632, 474, 631, 474, 630, 474, 629, 475, 628, 476, 627, 477, 627, 478, 627, 479, 627, 480, 627, 481, 628, 482, 629, 483, 630, 483, 631, 483, 632, 483, 633, 483, 634, 483, 635, 482, 635, 481, 636, 480
644, 501, 644, 500, 644, 499, 644, 498, 644, 497, 643, 496, 643, 495, 642, 494, 641, 493, 640, 492, 639, 492, 638, 491, 637, 491, 636, 491, 635, 490, 634, 490, 633, 490, 632, 489, 631, 490, 631, 491, 631, 492, 631, 493, 631, 494, 631, 495, 630, 496, 630, 497, 630, 498, 630, 499, 629, 500, 629, 501, 629, 502, 629, 503, 629, 504, 629, 505, 630, 506, 631, 507, 632, 507, 633, 507, 634, 507, 635, 506, 636, 506, 637, 506, 638, 505, 639, 505, 640, 504, 641, 503, 642, 502, 643, 502, 644, 501
638, 670, 637, 669, 636, 669, 635, 669, 634, 669, 633, 670, 632, 671, 632, 672, 633, 673, 634, 673, 635, 673, 636, 672, 637, 671, 638, 670
639, 578, 638, 577, 638, 576, 637, 575, 636, 575, 635, 575, 634, 576, 634, 577, 633, 578, 633, 579, 634, 580, 635, 581, 636, 581, 637, 580, 638, 579, 639, 578
643, 514, 643, 513, 642, 512, 641, 512, 640, 511, 639, 512, 638, 512, 637, 512, 636, 513, 635, 514, 635, 515, 635, 516, 636, 517, 637, 518, 638, 518, 639, 518, 640, 517, 641, 516, 642, 515, 643, 514
645, 685, 645, 684, 645, 683, 644, 682, 643, 682, 642, 682, 641, 682, 640, 682, 639, 682, 638, 682, 637, 682, 636, 683, 635, 684, 634, 685, 634, 686, 634, 687, 634, 688, 634, 689, 634, 690, 635, 691, 636, 691, 637, 691, 638, 691, 639, 690, 640, 690, 641, 690, 642, 689, 643, 688, 644, 687, 644, 686, 645, 685
649, 712, 649, 711, 649, 710, 649, 709, 648, 708, 648, 707, 648, 706, 648, 705, 647, 704, 647, 703, 647, 702, 647, 701, 647, 700, 647, 699, 647, 698, 647, 697, 647, 696, 646, 695, 645, 695, 644, 694, 643, 693, 642, 692, 641, 691, 640, 691, 639, 691, 638, 692, 637, 692, 636, 692, 635, 692, 634, 692, 633, 692, 632, 693, 632, 694, 632, 695, 632, 696, 632, 697, 632, 698, 632, 699, 632, 700, 632, 701, 632, 702, 632, 703, 632, 704, 632, 705, 632, 706, 632, 707, 631, 708, 631, 709, 631, 710, 631, 711, 631, 712, 631, 713, 632, 714, 633, 715, 634, 716, 635, 716, 636, 717, 637, 717, 638, 717, 639, 717, 640, 717, 641, 717, 642, 717, 643, 717, 644, 716, 645, 715, 646, 714, 647, 714, 648, 713, 649, 712
649, 691, 648, 690, 648, 689, 649, 688, 649, 687, 649, 686, 648, 685, 647, 684, 646, 685, 645, 686, 645, 687, 644, 688, 643, 689, 642, 690, 642, 691, 643, 692, 644, 693, 645, 694, 646, 694, 647, 693, 648, 692, 649, 691
649, 673, 649, 672, 649, 671, 649, 670, 649, 669, 648, 668, 647, 667, 646, 667, 645, 666, 644, 666, 643, 666, 642, 667, 641, 668, 640, 669, 641, 670, 642, 670, 643, 671, 644, 672, 644, 673, 645, 674, 646, 675, 647, 675, 648, 674, 649, 673
653, 494, 653, 493, 653, 492, 652, 491, 651, 491, 650, 491, 649, 491, 648, 491, 647, 492, 646, 493, 645, 493, 644, 494, 644, 495, 644, 496, 645, 497, 645, 498, 645, 499, 645, 500, 645, 501, 646, 502, 647, 501, 648, 500, 649, 499, 650, 498, 651, 497, 651, 496, 652, 495, 653, 494
651, 679, 651, 678, 651, 677, 650, 676, 649, 675, 648, 675, 647, 676, 647, 677, 648, 678, 648, 679, 648, 680, 649, 681, 650, 680, 651, 679
663, 707, 663, 706, 663, 705, 663, 704, 662, 703, 662, 702, 662, 701, 661, 700, 660, 700, 659, 699, 658, 699, 657, 699, 656, 699, 655, 699, 654, 699, 653, 699, 652, 699, 651, 699, 650, 699, 649, 699, 648, 700, 648, 701, 648, 702, 648, 703, 648, 704, 649, 705, 649, 706, 649, 707, 649, 708, 650, 709, 650, 710, 651, 711, 652, 711, 653, 711, 654, 712, 655, 712, 656, 713, 657, 713, 658, 712, 659, 711, 660, 710, 661, 709, 662, 708, 663, 707
674, 687, 674, 686, 673, 685, 672, 685, 671, 685, 670, 685, 669, 685, 668, 685, 667, 685, 666, 685, 665, 684, 664, 683, 663, 683, 662, 683, 661, 683, 660, 683, 659, 683, 658, 683, 657, 684, 656, 685, 655, 686, 654, 687, 654, 688, 654, 689, 654, 690, 653, 691, 652, 692, 651, 693, 650, 692, 649, 692, 648, 693, 648, 694, 648, 695, 648, 696, 648, 697, 649, 698, 650, 698, 651, 698, 652, 698, 653, 698, 654, 698, 655, 698, 656, 698, 657, 698, 658, 698, 659, 698, 660, 699, 661, 699, 662, 699, 663, 699, 664, 698, 665, 697, 666, 697, 667, 696, 668, 695, 668, 694, 669, 693, 669, 692, 669, 691, 670, 690, 671, 690, 672, 690, 673, 689, 673, 688, 674, 687
678, 703, 678, 702, 678, 701, 678, 700, 678, 699, 678, 698, 678, 697, 678, 696, 678, 695, 677, 694, 676, 694, 675, 694, 674, 694, 673, 694, 672, 693, 671, 693, 670, 693, 669, 694, 669, 695, 668, 696, 667, 697, 666, 698, 665, 698, 664, 699, 663, 700, 663, 701, 663, 702, 663, 703, 664, 704, 664, 705, 665, 706, 666, 705, 667, 705, 668, 705, 669, 706, 670, 706, 671, 706, 672, 706, 673, 705, 674, 704, 675, 704, 676, 704, 677, 704, 678, 703
676, 516, 675, 515, 674, 514, 673, 514, 672, 513, 671, 512, 670, 512, 669, 511, 668, 511, 667, 511, 666, 510, 665, 511, 664, 512, 663, 512, 662, 513, 661, 513, 660, 514, 660, 515, 659, 516, 658, 517, 658, 518, 658, 519, 658, 520, 658, 521, 659, 522, 659, 523, 660, 524, 661, 525, 662, 526, 663, 527, 664, 527, 665, 527, 666, 526, 667, 526, 668, 525, 669, 525, 670, 524, 671, 523, 672, 523, 673, 522, 674, 521, 675, 520, 675, 519, 675, 518, 675, 517, 676, 516
678, 722, 678, 721, 678, 720, 678, 719, 677, 718, 677, 717, 677, 716, 677, 715, 677, 714, 677, 713, 677, 712, 677, 711, 676, 710, 675, 710, 674, 710, 673, 709, 672, 708, 671, 707, 670, 707, 669, 707, 668, 706, 667, 706, 666, 706, 665, 707, 664, 707, 663, 708, 662, 709, 661, 710, 660, 711, 659, 712, 659, 713, 658, 714, 657, 715, 657, 716, 656, 717, 656, 718, 655, 719, 655, 720, 656, 721, 657, 722, 657, 723, 657, 724, 658, 725, 659, 725, 660, 725, 661, 725, 662, 725, 663, 725, 664, 725, 665, 725, 666, 726, 667, 726, 668, 726, 669, 726, 670, 726, 671, 726, 672, 725, 673, 725, 674, 725, 675, 724, 676, 724, 677, 723, 678, 722
672, 548, 672, 547, 672, 546, 672, 545, 672, 544, 671, 543, 671, 542, 670, 541, 669, 540, 668, 540, 667, 540, 666, 540, 665, 541, 664, 542, 664, 543, 665, 544, 665, 545, 665, 546, 665, 547, 666, 548, 667, 549, 668, 550, 669, 550, 670, 550, 671, 549, 672, 548
678, 708, 678, 707, 678, 706, 677, 705, 676, 705, 675, 705, 674, 705, 673, 706, 672, 707, 673, 708, 674, 709, 675, 709, 676, 709, 677, 709, 678, 708
683, 511, 683, 510, 683, 509, 683, 508, 682, 507, 682, 506, 682, 505, 681, 504, 680, 503, 679, 502, 678, 502, 677, 501, 676, 501, 675, 501, 674, 501, 673, 502, 672, 502, 671, 502, 670, 503, 669, 504, 668, 505, 668, 506, 667, 507, 667, 508, 667, 509, 668, 510, 669, 510, 670, 511, 671, 511, 672, 512, 673, 513, 674, 513, 675, 514, 676, 515, 677, 515, 678, 514, 679, 514, 680, 513, 681, 512, 682, 512, 683, 511
683, 540, 683, 539, 683, 538, 683, 537, 683, 536, 683, 535, 683, 534, 683, 533, 683, 532, 683, 531, 683, 530, 683, 529, 683, 528, 683, 527, 683, 526, 683, 525, 682, 524, 681, 524, 680, 523, 679, 523, 678, 522, 677, 522, 676, 521, 675, 522, 674, 522, 673, 523, 672, 524, 671, 524, 670, 525, 669, 526, 668, 526, 667, 527, 666, 527, 665, 528, 664, 528, 663, 528, 662, 529, 662, 530, 662, 531, 663, 532, 663, 533, 663, 534, 662, 535, 662, 536, 661, 537, 661, 538, 662, 539, 662, 540, 662, 541, 663, 542, 664, 541, 665, 540, 666, 539, 667, 539, 668, 539, 669, 539, 670, 540, 671, 540, 672, 540, 673, 540, 674, 539, 675, 540, 676, 540, 677, 541, 678, 541, 679, 542, 680, 542, 681, 542, 682, 541, 683, 540
687, 704, 687, 703, 687, 702, 686, 701, 685, 701, 684, 701, 683, 701, 682, 702, 682, 703, 682, 704, 682, 705, 683, 706, 684, 706, 685, 706, 686, 705, 687, 704
698, 531, 698, 530, 698, 529, 698, 528, 697, 527, 697, 526, 696, 525, 695, 524, 694, 524, 693, 524, 692, 523, 691, 523, 690, 522, 689, 522, 688, 522, 687, 522, 686, 523, 685, 523, 684, 524, 684, 525, 684, 526, 684, 527, 684, 528, 684, 529, 684, 530, 684, 531, 684, 532, 684, 533, 684, 534, 684, 535, 684, 536, 684, 537, 684, 538, 685, 539, 686, 538, 687, 538, 688, 538, 689, 538, 690, 538, 691, 538, 692, 538, 693, 538, 694, 537, 695, 536, 696, 535, 697, 534, 697, 533, 697, 532, 698, 531
695, 619, 695, 618, 695, 617, 695, 616, 695, 615, 695, 614, 694, 613, 693, 612, 692, 612, 691, 612, 690, 612, 689, 612, 688, 612, 687, 613, 686, 614, 686, 615, 686, 616, 686, 617, 686, 618, 686, 619, 687, 620, 688, 621, 689, 621, 690, 622, 691, 622, 692, 622, 693, 621, 694, 620, 695, 619
716, 530, 716, 529, 715, 528, 714, 528, 713, 528, 712, 527, 712, 526, 711, 525, 710, 525, 709, 526, 708, 526, 707, 526, 706, 527, 705, 527, 704, 528, 704, 529, 704, 530, 704, 531, 704, 532, 705, 533, 706, 533, 707, 534, 708, 534, 709, 534, 710, 534, 711, 534, 712, 533, 713, 532, 714, 532, 715, 531, 716, 530
712, 553, 712, 552, 712, 551, 711, 550, 710, 550, 709, 550, 708, 551, 708, 552, 708, 553, 708, 554, 709, 555, 710, 555, 711, 554, 712, 553
723, 735, 723, 734, 723, 733, 723, 732, 723, 731, 723, 730, 722, 729, 721, 728, 720, 727, 719, 727, 718, 727, 717, 727, 716, 727, 715, 728, 714, 729, 714, 730, 713, 731, 713, 732, 712, 733, 711, 733, 710, 733, 709, 734, 709, 735, 709, 736, 709, 737, 710, 738, 711, 739, 712, 738, 712, 737, 713, 736, 714, 736, 715, 737, 716, 737, 717, 737, 718, 737, 719, 737, 720, 737, 721, 737, 722, 736, 723, 735
725, 750, 725, 749, 725, 748, 724, 747, 724, 746, 723, 745, 722, 746, 722, 747, 721, 748, 721, 749, 721, 750, 721, 751, 722, 752, 723, 752, 724, 751, 725, 750
730, 546, 730, 545, 730, 544, 730, 543, 730, 542, 729, 541, 728, 540, 727, 539, 726, 539, 725, 538, 724, 538, 723, 538, 722, 539, 721, 539, 720, 540, 719, 541, 718, 542, 718, 543, 717, 544, 717, 545, 717, 546, 717, 547, 717, 548, 717, 549, 718, 550, 719, 551, 720, 551, 721, 552, 722, 552, 723, 552, 724, 551, 725, 551, 726, 551, 727, 550, 728, 549, 729, 548, 729, 547, 730, 546
729, 532, 729, 531, 729, 530, 729, 529, 729, 528, 729, 527, 729, 526, 728, 525, 727, 524, 726, 524, 725, 524, 724, 524, 723, 524, 722, 524, 721, 525, 720, 525, 719, 526, 718, 526, 717, 527, 716, 528, 717, 529, 718, 529, 719, 530, 720, 531, 721, 532, 722, 533, 723, 534, 724, 534, 725, 534, 726, 534, 727, 534, 728, 533, 729, 532
729, 568, 729, 567, 728, 566, 728, 565, 727, 564, 726, 565, 725, 566, 724, 567, 723, 568, 723, 569, 723, 570, 724, 571, 725, 571, 726, 571, 727, 571, 728, 570, 728, 569, 729, 568
741, 578, 741, 577, 741, 576, 740, 575, 740, 574, 739, 573, 738, 573, 737, 572, 736, 573, 735, 573, 734, 573, 733, 574, 732, 574, 731, 575, 730, 576, 729, 577, 729, 578, 728, 579, 729, 580, 730, 580, 731, 581, 732, 581, 733, 581, 734, 581, 735, 581, 736, 582, 737, 582, 738, 581, 739, 581, 740, 580, 740, 579, 741, 578
743, 613, 743, 612, 743, 611, 742, 610, 741, 610, 740, 610, 739, 609, 738, 610, 737, 610, 736, 611, 736, 612, 736, 613, 737, 614, 738, 615, 739, 615, 740, 614, 741, 614, 742, 614, 743, 613
746, 760, 746, 759, 746, 758, 746, 757, 746, 756, 746, 755, 745, 754, 745, 753, 744, 752, 743, 753, 742, 753, 741, 753, 740, 753, 739, 752, 738, 752, 737, 753, 736, 753, 735, 754, 734, 755, 734, 756, 734, 757, 734, 758, 735, 759, 736, 760, 737, 760, 738, 760, 739, 761, 740, 761, 741, 761, 742, 761, 743, 761, 744, 761, 745, 761, 746, 760
740, 642, 740, 641, 740, 640, 739, 639, 738, 639, 737, 640, 737, 641, 737, 642, 738, 643, 739, 643, 740, 642
751, 633, 751, 632, 751, 631, 751, 630, 751, 629, 751, 628, 751, 627, 751, 626, 750, 625, 750, 624, 749, 623, 748, 622, 747, 621, 746, 620, 745, 619, 744, 620, 743, 621, 742, 622, 742, 623, 741, 624, 741, 625, 740, 626, 740, 627, 740, 628, 740, 629, 740, 630, 741, 631, 742, 632, 743, 633, 744, 634, 745, 634, 746, 634, 747, 634, 748, 634, 749, 634, 750, 634, 751, 633
751, 595, 751, 594, 751, 593, 750, 592, 749, 591, 748, 591, 747, 590, 746, 590, 745, 590, 744, 591, 743, 591, 742, 592, 741, 593, 741, 594, 741, 595, 741, 596, 742, 597, 743, 598, 744, 599, 745, 599, 746, 599, 747, 599, 748, 598, 749, 598, 750, 597, 750, 596, 751, 595
747, 616, 747, 615, 747, 614, 747, 613, 747, 612, 747, 611, 746, 610, 745, 610, 744, 611, 744, 612, 744, 613, 744, 614, 744, 615, 745, 616, 746, 617, 747, 616
754, 566, 753, 565, 753, 564, 753, 563, 753, 562, 753, 561, 752, 560, 751, 561, 750, 562, 749, 563, 749, 564, 748, 565, 748, 566, 749, 567, 750, 567, 751, 567, 752, 567, 753, 567, 754, 566
757, 574, 757, 573, 757, 572, 757, 571, 757, 570, 757, 569, 756, 568, 755, 568, 754, 568, 753, 568, 752, 568, 751, 568, 750, 568, 749, 568, 748, 568, 747, 569, 747, 570, 747, 571, 747, 572, 748, 573, 748, 574, 749, 575, 750, 575, 751, 576, 752, 576, 753, 576, 754, 575, 755, 575, 756, 575, 757, 574
760, 607, 759, 606, 759, 605, 758, 604, 757, 603, 756, 602, 755, 602, 754, 602, 753, 602, 752, 602, 751, 602, 750, 603, 750, 604, 749, 605, 750, 606, 750, 607, 751, 608, 752, 608, 753, 608, 754, 608, 755, 608, 756, 608, 757, 608, 758, 608, 759, 608, 760, 607
757, 750, 756, 749, 755, 749, 754, 749, 753, 749, 752, 750, 752, 751, 752, 752, 753, 753, 754, 752, 755, 752, 756, 751, 757, 750
758, 564, 758, 563, 758, 562, 758, 561, 757, 560, 756, 560, 755, 560, 754, 561, 754, 562, 754, 563, 754, 564, 755, 565, 756, 565, 757, 565, 758, 564
765, 782, 765, 781, 765, 780, 765, 779, 765, 778, 764, 777, 764, 776, 763, 775, 762, 774, 761, 773, 760, 773, 759, 773, 758, 773, 757, 774, 756, 775, 755, 776, 754, 777, 754, 778, 754, 779, 754, 780, 754, 781, 754, 782, 754, 783, 755, 784, 756, 785, 757, 786, 758, 786, 759, 786, 760, 786, 761, 786, 762, 785, 763, 785, 764, 784, 764, 783, 765, 782
768, 567, 768, 566, 768, 565, 768, 564, 767, 563, 766, 562, 765, 561, 764, 560, 763, 560, 762, 559, 761, 559, 760, 559, 759, 560, 759, 561, 759, 562, 759, 563, 759, 564, 760, 565, 760, 566, 760, 567, 760, 568, 760, 569, 760, 570, 760, 571, 760, 572, 760, 573, 761, 574, 762, 575, 763, 576, 764, 577, 765, 577, 766, 576, 766, 575, 766, 574, 766, 573, 766, 572, 766, 571, 767, 570, 767, 569, 767, 568, 768, 567
764, 758, 763, 757, 762, 756, 761, 755, 760, 756, 760, 757, 760, 758, 761, 759, 762, 759, 763, 759, 764, 758
773, 627, 773, 626, 773, 625, 772, 624, 771, 624, 770, 625, 769, 626, 769, 627, 770, 628, 771, 628, 772, 628, 773, 627
781, 573, 781, 572, 781, 571, 781, 570, 781, 569, 781, 568, 781, 567, 781, 566, 780, 565, 779, 564, 778, 563, 777, 563, 776, 563, 775, 563, 774, 563, 773, 563, 772, 563, 771, 564, 770, 564, 769, 565, 769, 566, 769, 567, 768, 568, 768, 569, 768, 570, 767, 571, 767, 572, 767, 573, 767, 574, 767, 575, 768, 576, 769, 576, 770, 577, 771, 577, 772, 577, 773, 578, 774, 578, 775, 577, 776, 577, 777, 577, 778, 576, 779, 575, 780, 574, 781, 573
784, 792, 784, 791, 784, 790, 784, 789, 784, 788, 784, 787, 783, 786, 783, 785, 782, 784, 782, 783, 782, 782, 781, 781, 781, 780, 780, 779, 779, 778, 778, 777, 777, 778, 776, 779, 775, 780, 775, 781, 774, 782, 773, 783, 772, 783, 771, 784, 770, 785, 769, 786, 769, 787, 769, 788, 769, 789, 769, 790, 769, 791, 770, 792, 771, 793, 772, 794, 773, 795, 774, 796, 775, 796, 776, 796, 777, 796, 778, 796, 779, 796, 780, 796, 781, 795, 782, 795, 783, 794, 783, 793, 784, 792
783, 750, 783, 749, 783, 748, 782, 747, 781, 746, 780, 745, 779, 744, 778, 744, 777, 744, 776, 744, 775, 744, 774, 745, 773, 746, 772, 747, 772, 748, 772, 749, 773, 750, 774, 751, 775, 752, 776, 752, 777, 753, 778, 753, 779, 753, 780, 753, 781, 752, 782, 751, 783, 750
780, 803, 780, 802, 780, 801, 780, 800, 779, 799, 778, 798, 777, 797, 776, 797, 775, 797, 774, 798, 774, 799, 774, 800, 774, 801, 774, 802, 774, 803, 774, 804, 775, 805, 776, 805, 777, 806, 778, 805, 779, 804, 780, 803
781, 643, 781, 642, 780, 641, 779, 640, 778, 639, 777, 639, 776, 640, 775, 641, 774, 642, 774, 643, 774, 644, 775, 645, 776, 645, 777, 645, 778, 646, 779, 645, 780, 644, 781, 643
784, 681, 784, 680, 784, 679, 784, 678, 784, 677, 783, 676, 782, 675, 781, 675, 780, 675, 779, 675, 778, 676, 777, 677, 776, 678, 776, 679, 776, 680, 777, 681, 778, 682, 779, 683, 780, 683, 781, 683, 782, 683, 783, 682, 784, 681
792, 775, 792, 774, 792, 773, 792, 772, 791, 771, 790, 771, 789, 770, 788, 769, 787, 769, 786, 770, 785, 771, 785, 772, 784, 773, 783, 774, 783, 775, 782, 776, 781, 777, 780, 778, 781, 779, 782, 780, 783, 781, 784, 781, 785, 781, 786, 780, 787, 780, 788, 780, 789, 779, 790, 778, 791, 777, 791, 776, 792, 775
791, 810, 791, 809, 791, 808, 791, 807, 790, 806, 789, 805, 789, 804, 788, 803, 788, 802, 787, 801, 786, 801, 785, 801, 784, 801, 783, 801, 782, 801, 781, 802, 781, 803, 780, 804, 779, 805, 779, 806, 778, 807, 779, 808, 779, 809, 779, 810, 780, 811, 781, 812, 782, 812, 783, 813, 784, 813, 785, 813, 786, 813, 787, 813, 788, 813, 789, 812, 790, 811, 791, 810
793, 766, 793, 765, 793, 764, 792, 763, 792, 762, 792, 761, 791, 760, 791, 759, 790, 758, 789, 757, 788, 757, 787, 758, 786, 758, 785, 759, 785, 760, 784, 761, 784, 762, 784, 763, 784, 764, 785, 765, 785, 766, 786, 767, 787, 768, 788, 768, 789, 768, 790, 767, 791, 767, 792, 767, 793, 766
793, 755, 793, 754, 793, 753, 793, 752, 793, 751, 792, 750, 791, 750, 790, 750, 789, 749, 788, 749, 787, 748, 786, 748, 785, 748, 784, 749, 784, 750, 783, 751, 782, 752, 781, 753, 780, 754, 781, 755, 782, 756, 783, 756, 784, 756, 785, 757, 786, 757, 787, 757, 788, 756, 789, 756, 790, 757, 791, 757, 792, 756, 793, 755
801, 596, 801, 595, 801, 594, 801, 593, 801, 592, 801, 591, 801, 590, 801, 589, 801, 588, 801, 587, 801, 586, 801, 585, 801, 584, 800, 583, 799, 583, 798, 582, 797, 582, 796, 581, 795, 581, 794, 581, 793, 581, 792, 581, 791, 582, 790, 583, 789, 584, 788, 585, 788, 586, 787, 587, 787, 588, 787, 589, 786, 590, 786, 591, 786, 592, 787, 593, 788, 594, 789, 594, 790, 594, 791, 594, 792, 594, 793, 595, 794, 595, 795, 596, 796, 596, 797, 597, 798, 597, 799, 597, 800, 597, 801, 596
801, 804, 801, 803, 801, 802, 801, 801, 800, 800, 799, 799, 798, 798, 797, 798, 796, 797, 795, 797, 794, 797, 793, 797, 792, 798, 791, 798, 790, 799, 789, 800, 789, 801, 789, 802, 789, 803, 790, 804, 790, 805, 791, 806, 792, 807, 793, 808, 794, 808, 795, 808, 796, 808, 797, 807, 798, 807, 799, 806, 800, 805, 801, 804
803, 769, 803, 768, 803, 767, 803, 766, 802, 765, 802, 764, 801, 763, 800, 762, 799, 763, 798, 763, 797, 764, 796, 765, 795, 766, 794, 767, 795, 768, 795, 769, 796, 770, 797, 770, 798, 770, 799, 770, 800, 770, 801, 770, 802, 770, 803, 769
804, 777, 804, 776, 804, 775, 803, 774, 803, 773, 803, 772, 802, 771, 801, 771, 800, 771, 799, 771, 798, 771, 797, 771, 796, 771, 795, 771, 794, 771, 793, 772, 793, 773, 793, 774, 793, 775, 792, 776, 792, 777, 791, 778, 790, 779, 790, 780, 790, 781, 790, 782, 790, 783, 790, 784, 790, 785, 790, 786, 791, 787, 792, 788, 793, 788, 794, 789, 795, 789, 796, 789, 797, 788, 797, 787, 797, 786, 797, 785, 798, 784, 799, 784, 800, 784, 801, 783, 801, 782, 801, 781, 802, 780, 803, 779, 803, 778, 804, 777
809, 606, 809, 605, 809, 604, 809, 603, 808, 602, 808, 601, 807, 600, 806, 599, 805, 599, 804, 599, 803, 599, 802, 599, 801, 599, 800, 600, 799, 601, 798, 602, 798, 603, 798, 604, 798, 605, 798, 606, 798, 607, 798, 608, 799, 609, 800, 610, 801, 610, 802, 610, 803, 610, 804, 610, 805, 610, 806, 610, 807, 609, 808, 608, 808, 607, 809, 606
809, 587, 809, 586, 809, 585, 809, 584, 808, 583, 808, 582, 808, 581, 808, 580, 807, 579, 806, 579, 805, 580, 804, 581, 803, 582, 802, 583, 802, 584, 802, 585, 802, 586, 802, 587, 802, 588, 802, 589, 802, 590, 802, 591, 802, 592, 802, 593, 803, 594, 804, 593, 805, 593, 806, 592, 807, 591, 807, 590, 808, 589, 808, 588, 809, 587
816, 828, 816, 827, 816, 826, 815, 825, 815, 824, 815, 823, 815, 822, 815, 821, 815, 820, 815, 819, 816, 818, 815, 817, 814, 817, 813, 817, 812, 817, 811, 816, 810, 816, 809, 815, 809, 814, 809, 813, 809, 812, 809, 811, 808, 810, 807, 811, 806, 812, 805, 813, 804, 814, 803, 814, 802, 815, 802, 816, 802, 817, 802, 818, 802, 819, 802, 820, 801, 821, 800, 822, 800, 823, 799, 824, 799, 825, 798, 826, 799, 827, 799, 828, 799, 829, 799, 830, 800, 831, 800, 832, 801, 833, 802, 834, 803, 834, 804, 835, 805, 835, 806, 836, 807, 837, 808, 837, 809, 838, 810, 838, 811, 838, 812, 838, 813, 838, 814, 837, 815, 836, 815, 835, 815, 834, 814, 833, 814, 832, 815, 831, 815, 830, 815, 829, 816, 828
810, 697, 810, 696, 810, 695, 810, 694, 809, 693, 808, 693, 807, 693, 806, 694, 806, 695, 806, 696, 806, 697, 807, 698, 808, 698, 809, 698, 810, 697
816, 789, 816, 788, 816, 787, 816, 786, 816, 785, 816, 784, 816, 783, 816, 782, 815, 781, 815, 780, 814, 779, 814, 778, 813, 777, 812, 777, 811, 776, 810, 775, 810, 774, 810, 773, 809, 772, 808, 773, 807, 774, 806, 775, 805, 776, 805, 777, 804, 778, 804, 779, 803, 780, 802, 781, 802, 782, 802, 783, 802, 784, 802, 785, 803, 786, 804, 787, 804, 788, 805, 789, 805, 790, 805, 791, 805, 792, 806, 793, 807, 793, 808, 793, 809, 793, 810, 793, 811, 793, 812, 793, 813, 793, 814, 793, 815, 792, 815, 791, 815, 790, 816, 789
817, 799, 817, 798, 816, 797, 816, 796, 815, 795, 814, 794, 813, 794, 812, 794, 811, 794, 810, 794, 809, 794, 808, 794, 807, 794, 806, 795, 805, 796, 805, 797, 804, 798, 803, 799, 802, 800, 802, 801, 802, 802, 802, 803, 802, 804, 802, 805, 803, 806, 804, 807, 805, 807, 806, 808, 807, 809, 808, 809, 809, 809, 810, 809, 811, 809, 812, 809, 813, 809, 814, 809, 815, 808, 815, 807, 815, 806, 816, 805, 816, 804, 816, 803, 816, 802, 816, 801, 816, 800, 817, 799
817, 815, 817, 814, 817, 813, 816, 812, 816, 811, 815, 810, 814, 810, 813, 810, 812, 810, 811, 810, 810, 811, 810, 812, 810, 813, 810, 814, 811, 815, 812, 816, 813, 816, 814, 816, 815, 816, 816, 816, 817, 815
822, 586, 822, 585, 821, 584, 821, 583, 821, 582, 821, 581, 820, 580, 819, 580, 818, 580, 817, 581, 816, 582, 816, 583, 815, 584, 815, 585, 814, 586, 815, 587, 816, 588, 817, 588, 818, 588, 819, 588, 820, 588, 821, 587, 822, 586
830, 836, 830, 835, 830, 834, 829, 833, 828, 832, 827, 832, 826, 831, 825, 831, 824, 830, 823, 829, 822, 828, 821, 828, 820, 827, 819, 827, 818, 827, 817, 828, 816, 829, 816, 830, 816, 831, 815, 832, 815, 833, 816, 834, 816, 835, 817, 836, 818, 836, 819, 836, 820, 836, 821, 836, 822, 836, 823, 836, 824, 836, 825, 837, 826, 837, 827, 837, 828, 837, 829, 837, 830, 836
826, 812, 825, 811, 824, 810, 823, 809, 822, 810, 821, 811, 820, 812, 820, 813, 821, 814, 822, 814, 823, 814, 824, 814, 825, 813, 826, 812
829, 795, 829, 794, 829, 793, 828, 792, 827, 792, 826, 792, 825, 793, 825, 794, 825, 795, 826, 796, 827, 797, 828, 796, 829, 795
839, 607, 839, 606, 839, 605, 839, 604, 838, 603, 837, 603, 836, 603, 835, 604, 834, 604, 833, 604, 832, 605, 831, 605, 830, 605, 829, 605, 828, 606, 827, 607, 826, 607, 825, 608, 825, 609, 825, 610, 826, 611, 827, 611, 828, 611, 829, 611, 830, 611, 831, 611, 832, 610, 833, 610, 834, 609, 835, 609, 836, 608, 837, 609, 838, 608, 839, 607
832, 773, 832, 772, 832, 771, 832, 770, 831, 769, 830, 770, 829, 771, 829, 772, 830, 773, 831, 774, 832, 773
837, 598, 837, 597, 837, 596, 837, 595, 837, 594, 836, 593, 836, 592, 836, 591, 836, 590, 836, 589, 836, 588, 836, 587, 837, 586, 836, 585, 836, 584, 835, 583, 834, 583, 833, 582, 832, 582, 831, 582, 830, 583, 829, 584, 828, 585, 828, 586, 828, 587, 828, 588, 828, 589, 827, 590, 827, 591, 827, 592, 827, 593, 827, 594, 827, 595, 827, 596, 827, 597, 828, 598, 829, 599, 830, 599, 831, 600, 832, 600, 833, 600, 834, 600, 835, 599, 836, 599, 837, 598
843, 857, 843, 856, 842, 855, 841, 854, 840, 853, 840, 852, 840, 851, 840, 850, 839, 849, 839, 848, 839, 847, 839, 846, 839, 845, 839, 844, 838, 843, 837, 842, 836, 841, 836, 840, 835, 839, 834, 838, 833, 838, 832, 838, 831, 839, 831, 840, 831, 841, 830, 842, 829, 843, 829, 844, 828, 845, 828, 846, 827, 847, 827, 848, 827, 849, 827, 850, 827, 851, 827, 852, 827, 853, 827, 854, 828, 855, 829, 856, 830, 857, 831, 858, 832, 858, 833, 859, 834, 860, 835, 861, 836, 861, 837, 862, 838, 862, 839, 861, 839, 860, 840, 859, 841, 858, 842, 858, 843, 857
845, 801, 845, 800, 845, 799, 845, 798, 845, 797, 844, 796, 844, 795, 843, 794, 842, 794, 841, 794, 840, 795, 839, 796, 838, 797, 837, 797, 836, 796, 835, 796, 834, 796, 833, 795, 832, 795, 831, 795, 830, 795, 829, 796, 829, 797, 828, 798, 829, 799, 829, 800, 829, 801, 828, 802, 828, 803, 827, 804, 826, 804, 825, 805, 825, 806, 824, 807, 824, 808, 824, 809, 825, 810, 826, 811, 827, 812, 828, 811, 829, 810, 830, 810, 831, 810, 832, 810, 833, 811, 834, 811, 835, 810, 836, 810, 837, 809, 838, 808, 839, 807, 839, 806, 840, 805, 841, 804, 842, 804, 843, 803, 844, 802, 845, 801
836, 825, 836, 824, 835, 823, 835, 822, 835, 821, 834, 820, 833, 819, 832, 819, 831, 820, 831, 821, 830, 822, 830, 823, 830, 824, 830, 825, 831, 826, 832, 827, 833, 827, 834, 827, 835, 826, 836, 825
843, 596, 843, 595, 843, 594, 843, 593, 843, 592, 843, 591, 843, 590, 842, 589, 841, 588, 840, 588, 839, 588, 838, 587, 837, 588, 837, 589, 837, 590, 837, 591, 837, 592, 837, 593, 838, 594, 838, 595, 838, 596, 838, 597, 838, 598, 839, 599, 840, 598, 841, 598, 842, 597, 843, 596
845, 612, 844, 611, 843, 610, 843, 609, 842, 608, 842, 607, 842, 606, 841, 605, 840, 606, 840, 607, 839, 608, 839, 609, 840, 610, 841, 611, 842, 612, 843, 613, 844, 613, 845, 612
844, 828, 844, 827, 844, 826, 844, 825, 843, 824, 842, 824, 841, 823, 840, 823, 839, 824, 838, 824, 837, 825, 836, 826, 837, 827, 838, 828, 839, 829, 840, 829, 841, 830, 842, 830, 843, 829, 844, 828
846, 789, 846, 788, 846, 787, 846, 786, 846, 785, 845, 784, 844, 783, 843, 782, 842, 782, 841, 782, 840, 782, 839, 783, 838, 783, 837, 783, 836, 782, 835, 781, 835, 780, 834, 779, 833, 780, 832, 781, 832, 782, 833, 783, 834, 784, 835, 785, 836, 786, 837, 787, 837, 788, 838, 789, 839, 790, 839, 791, 840, 792, 841, 793, 842, 793, 843, 792, 844, 791, 845, 790, 846, 789
848, 703, 848, 702, 848, 701, 847, 700, 846, 700, 845, 699, 844, 700, 843, 700, 842, 701, 842, 702, 842, 703, 843, 704, 844, 705, 845, 705, 846, 705, 847, 704, 848, 703
848, 616, 848, 615, 847, 614, 846, 613, 845, 613, 844, 614, 845, 615, 846, 616, 847, 617, 848, 616
852, 845, 852, 844, 852, 843, 852, 842, 852, 841, 852, 840, 851, 839, 850, 838, 849, 837, 848, 837, 847, 837, 846, 837, 845, 836, 844, 835, 843, 834, 842, 833, 841, 833, 840, 834, 840, 835, 841, 836, 842, 837, 843, 838, 843, 839, 843, 840, 843, 841, 843, 842, 843, 843, 843, 844, 844, 845, 845, 846, 846, 847, 847, 847, 848, 847, 849, 847, 850, 847, 851, 846, 852, 845
856, 712, 856, 711, 856, 710, 855, 709, 854, 708, 853, 708, 852, 708, 851, 709, 850, 710, 850, 711, 851, 712, 852, 713, 853, 713, 854, 713, 855, 713, 856, 712
858, 829, 857, 828, 856, 828, 855, 828, 854, 827, 853, 826, 852, 826, 851, 826, 850, 827, 850, 828, 850, 829, 851, 830, 852, 831, 853, 831, 854, 831, 855, 831, 856, 831, 857, 830, 858, 829
861, 852, 861, 851, 860, 850, 859, 849, 858, 850, 857, 850, 856, 850, 855, 850, 854, 851, 853, 851, 852, 851, 851, 852, 850, 853, 849, 854, 849, 855, 849, 856, 849, 857, 849, 858, 850, 859, 851, 860, 852, 860, 853, 860, 854, 861, 855, 861, 856, 862, 857, 861, 857, 860, 857, 859, 858, 858, 858, 857, 859, 856, 859, 855, 860, 854, 860, 853, 861, 852
861, 821, 860, 820, 859, 820, 858, 820, 857, 820, 856, 819, 855, 819, 854, 819, 853, 819, 852, 819, 851, 820, 851, 821, 851, 822, 851, 823, 851, 824, 852, 825, 853, 825, 854, 825, 855, 825, 856, 825, 857, 825, 858, 825, 859, 825, 860, 824, 860, 823, 860, 822, 861, 821
861, 627, 861, 626, 860, 625, 859, 625, 858, 625, 857, 625, 856, 626, 856, 627, 857, 628, 858, 628, 859, 628, 860, 628, 861, 627
864, 814, 863, 813, 862, 813, 861, 813, 860, 812, 859, 811, 858, 811, 857, 811, 856, 810, 855, 810, 854, 810, 853, 810, 852, 810, 851, 810, 850, 811, 850, 812, 850, 813, 850, 814, 850, 815, 851, 816, 851, 817, 852, 818, 853, 818, 854, 818, 855, 818, 856, 818, 857, 819, 858, 819, 859, 819, 860, 819, 861, 819, 862, 818, 862, 817, 863, 816, 863, 815, 864, 814
874, 804, 874, 803, 874, 802, 873, 801, 872, 800, 871, 800, 870, 800, 869, 801, 868, 801, 867, 801, 866, 801, 865, 801, 864, 801, 863, 801, 862, 801, 861, 802, 860, 802, 859, 803, 858, 803, 857, 803, 856, 803, 855, 804, 854, 804, 853, 805, 852, 806, 851, 807, 851, 808, 852, 809, 853, 809, 854, 809, 855, 809, 856, 809, 857, 810, 858, 810, 859, 810, 860, 811, 861, 812, 862, 812, 863, 812, 864, 813, 865, 813, 866, 812, 867, 812, 868, 811, 869, 810, 869, 809, 870, 808, 871, 807, 872, 806, 873, 805, 874, 804
871, 849, 871, 848, 870, 847, 869, 846, 868, 845, 868, 844, 867, 843, 866, 842, 865, 841, 864, 841, 863, 841, 862, 841, 861, 842, 860, 843, 860, 844, 860, 845, 860, 846, 860, 847, 860, 848, 860, 849, 861, 850, 862, 851, 863, 851, 864, 851, 865, 851, 866, 851, 867, 851, 868, 851, 869, 851, 870, 850, 871, 849
871, 710, 871, 709, 871, 708, 871, 707, 871, 706, 870, 705, 869, 704, 868, 703, 867, 703, 866, 703, 865, 702, 864, 702, 863, 703, 862, 703, 861, 704, 861, 705, 860, 706, 860, 707, 859, 708, 859, 709, 860, 710, 860, 711, 861, 712, 862, 713, 863, 714, 864, 714, 865, 714, 866, 714, 867, 714, 868, 713, 869, 713, 870, 712, 870, 711, 871, 710
872, 860, 872, 859, 872, 858, 872, 857, 872, 856, 872, 855, 872, 854, 871, 853, 870, 852, 869, 852, 868, 852, 867, 852, 866, 852, 865, 852, 864, 852, 863, 852, 862, 852, 861, 853, 861, 854, 860, 855, 860, 856, 859, 857, 859, 858, 858, 859, 858, 860, 858, 861, 858, 862, 859, 863, 860, 863, 861, 864, 862, 864, 863, 864, 864, 864, 865, 864, 866, 864, 867, 864, 868, 864, 869, 863, 870, 862, 871, 861, 872, 860
873, 642, 873, 641, 873, 640, 872, 639, 871, 638, 870, 638, 869, 638, 868, 637, 867, 638, 866, 638, 865, 639, 865, 640, 864, 641, 864, 642, 863, 643, 863, 644, 864, 645, 864, 646, 865, 647, 866, 647, 867, 648, 868, 648, 869, 647, 870, 646, 871, 645, 871, 644, 872, 643, 873, 642
877, 822, 877, 821, 876, 820, 875, 820, 874, 819, 873, 818, 872, 817, 871, 816, 870, 815, 869, 815, 868, 815, 867, 816, 866, 817, 865, 818, 865, 819, 865, 820, 866, 821, 867, 822, 868, 823, 869, 823, 870, 823, 871, 823, 872, 823, 873, 823, 874, 823, 875, 823, 876, 823, 877, 822
878, 662, 878, 661, 878, 660, 877, 659, 877, 658, 876, 657, 875, 656, 874, 656, 873, 656, 872, 656, 871, 656, 870, 656, 869, 657, 869, 658, 869, 659, 868, 660, 868, 661, 869, 662, 869, 663, 870, 664, 871, 665, 872, 665, 873, 665, 874, 665, 875, 665, 876, 664, 877, 663, 878, 662
880, 839, 880, 838, 880, 837, 880, 836, 879, 835, 879, 834, 879, 833, 878, 832, 877, 831, 876, 830, 875, 830, 874, 830, 873, 830, 872, 830, 871, 830, 870, 831, 870, 832, 869, 833, 869, 834, 869, 835, 869, 836, 870, 837, 870, 838, 871, 839, 872, 839, 873, 839, 874, 839, 875, 839, 876, 839, 877, 839, 878, 839, 879, 840, 880, 839
876, 860, 876, 859, 876, 858, 876, 857, 876, 856, 876, 855, 875, 854, 874, 854, 873, 855, 873, 856, 873, 857, 873, 858, 873, 859, 873, 860, 874, 861, 875, 861, 876, 860
878, 638, 877, 637, 876, 636, 875, 637, 874, 637, 873, 638, 873, 639, 874, 640, 875, 641, 876, 641, 877, 640, 877, 639, 878, 638
883, 725, 883, 724, 883, 723, 883, 722, 882, 721, 882, 720, 881, 719, 880, 719, 879, 718, 878, 718, 877, 717, 876, 717, 875, 717, 874, 717, 873, 718, 872, 718, 871, 719, 870, 720, 869, 721, 869, 722, 868, 723, 868, 724, 868, 725, 868, 726, 869, 727, 869, 728, 870, 729, 871, 730, 872, 730, 873, 731, 874, 731, 875, 731, 876, 731, 877, 731, 878, 730, 879, 730, 880, 729, 881, 728, 882, 727, 882, 726, 883, 725
880, 622, 880, 621, 879, 620, 878, 619, 877, 619, 876, 620, 875, 620, 874, 621, 874, 622, 874, 623, 875, 624, 876, 625, 877, 625, 878, 624, 879, 623, 880, 622
879, 866, 879, 865, 879, 864, 878, 863, 877, 862, 876, 862, 875, 862, 874, 863, 875, 864, 875, 865, 875, 866, 876, 867, 877, 868, 878, 867, 879, 866
883, 856, 883, 855, 882, 854, 881, 854, 880, 853, 879, 854, 878, 854, 877, 855, 877, 856, 877, 857, 877, 858, 877, 859, 877, 860, 877, 861, 878, 862, 879, 861, 880, 860, 881, 859, 881, 858, 882, 857, 883, 856
886, 882, 886, 881, 886, 880, 886, 879, 885, 878, 884, 877, 883, 876, 882, 876, 881, 876, 880, 877, 879, 876, 879, 875, 879, 874, 879, 873, 880, 872, 879, 871, 878, 872, 877, 873, 876, 874, 876, 875, 876, 876, 876, 877, 876, 878, 876, 879, 877, 880, 877, 881, 877, 882, 877, 883, 878, 884, 879, 885, 880, 885, 881, 885, 882, 884, 883, 884, 884, 883, 885, 883, 886, 882
887, 835, 887, 834, 887, 833, 886, 832, 885, 831, 884, 831, 883, 831, 882, 831, 881, 832, 880, 833, 880, 834, 880, 835, 881, 836, 881, 837, 881, 838, 881, 839, 881, 840, 882, 841, 883, 840, 884, 839, 885, 838, 886, 837, 886, 836, 887, 835
890, 896, 890, 895, 890, 894, 890, 893, 890, 892, 890, 891, 890, 890, 890, 889, 890, 888, 890, 887, 890, 886, 889, 885, 888, 884, 887, 884, 886, 884, 885, 884, 884, 884, 883, 885, 882, 885, 881, 886, 880, 887, 880, 888, 880, 889, 880, 890, 880, 891, 880, 892, 880, 893, 880, 894, 881, 895, 882, 896, 883, 896, 884, 897, 885, 897, 886, 897, 887, 897, 888, 897, 889, 897, 890, 896
891, 862, 891, 861, 891, 860, 890, 859, 890, 858, 890, 857, 889, 856, 888, 856, 887, 856, 886, 856, 885, 856, 884, 856, 883, 857, 882, 858, 882, 859, 881, 860, 880, 861, 880, 862, 880, 863, 881, 864, 882, 865, 883, 865, 884, 866, 884, 867, 885, 868, 886, 868, 887, 868, 888, 867, 888, 866, 889, 865, 890, 864, 890, 863, 891, 862
894, 624, 894, 623, 894, 622, 893, 621, 892, 620, 891, 620, 890, 619, 889, 618, 888, 618, 887, 618, 886, 618, 885, 618, 884, 619, 883, 620, 882, 621, 881, 622, 882, 623, 883, 624, 884, 625, 885, 626, 886, 626, 887, 627, 888, 627, 889, 627, 890, 627, 891, 626, 892, 626, 893, 625, 894, 624
895, 645, 895, 644, 895, 643, 894, 642, 894, 641, 894, 640, 894, 639, 893, 638, 892, 637, 891, 636, 890, 636, 889, 635, 888, 635, 887, 635, 886, 635, 885, 636, 884, 636, 883, 637, 882, 638, 881, 639, 881, 640, 881, 641, 881, 642, 881, 643, 881, 644, 881, 645, 882, 646, 882, 647, 882, 648, 883, 649, 883, 650, 883, 651, 883, 652, 884, 653, 885, 654, 886, 654, 887, 654, 888, 654, 889, 653, 890, 652, 890, 651, 891, 650, 892, 649, 892, 648, 893, 647, 894, 646, 895, 645
890, 734, 890, 733, 889, 732, 888, 732, 887, 733, 886, 734, 887, 735, 888, 735, 889, 735, 890, 734
895, 726, 895, 725, 895, 724, 895, 723, 894, 722, 893, 721, 892, 720, 891, 719, 890, 719, 889, 720, 889, 721, 889, 722, 889, 723, 890, 724, 890, 725, 891, 726, 892, 727, 893, 727, 894, 727, 895, 726
901, 875, 900, 874, 899, 873, 898, 872, 897, 871, 896, 871, 895, 870, 894, 869, 893, 869, 892, 869, 891, 869, 890, 869, 889, 869, 888, 868, 887, 869, 886, 869, 885, 870, 884, 871, 883, 872, 882, 873, 882, 874, 883, 875, 884, 876, 885, 877, 886, 878, 887, 879, 887, 880, 887, 881, 887, 882, 888, 883, 889, 882, 890, 883, 891, 883, 892, 883, 893, 882, 894, 882, 895, 881, 895, 880, 896, 879, 896, 878, 897, 877, 898, 877, 899, 876, 900, 876, 901, 875
904, 823, 904, 822, 904, 821, 904, 820, 903, 819, 902, 819, 901, 819, 900, 819, 899, 819, 898, 819, 897, 820, 896, 820, 895, 820, 894, 820, 893, 819, 892, 819, 891, 819, 890, 820, 889, 820, 888, 821, 887, 822, 887, 823, 887, 824, 887, 825, 887, 826, 887, 827, 887, 828, 887, 829, 887, 830, 887, 831, 887, 832, 888, 833, 888, 834, 889, 835, 890, 836, 891, 837, 892, 837, 893, 837, 894, 837, 895, 836, 896, 835, 896, 834, 897, 833, 897, 832, 897, 831, 898, 830, 898, 829, 899, 828, 899, 827, 900, 826, 901, 825, 902, 824, 903, 824, 904, 823
904, 893, 904, 892, 903, 891, 902, 890, 902, 889, 901, 888, 901, 887, 900, 886, 899, 885, 898, 884, 897, 884, 896, 883, 895, 883, 894, 883, 893, 883, 892, 884, 891, 885, 891, 886, 891, 887, 891, 888, 891, 889, 891, 890, 891, 891, 891, 892, 891, 893, 891, 894, 891, 895, 891, 896, 891, 897, 892, 898, 893, 898, 894, 898, 895, 898, 896, 898, 897, 898, 898, 897, 899, 897, 900, 896, 901, 896, 902, 895, 903, 894, 904, 893
902, 817, 901, 816, 901, 815, 900, 814, 900, 813, 899, 812, 898, 811, 897, 810, 896, 810, 895, 810, 894, 811, 893, 812, 892, 813, 892, 814, 892, 815, 892, 816, 892, 817, 893, 818, 894, 819, 895, 819, 896, 819, 897, 819, 898, 818, 899, 818, 900, 818, 901, 818, 902, 817
916, 669, 916, 668, 916, 667, 916, 666, 915, 665, 914, 665, 913, 665, 912, 665, 911, 665, 910, 665, 909, 666, 908, 666, 907, 666, 906, 665, 905, 664, 904, 663, 904, 662, 904, 661, 904, 660, 904, 659, 904, 658, 904, 657, 904, 656, 904, 655, 903, 654, 902, 654, 901, 654, 900, 655, 900, 656, 900, 657, 899, 658, 899, 659, 898, 660, 898, 661, 897, 662, 896, 663, 896, 664, 895, 665, 894, 666, 894, 667, 894, 668, 894, 669, 894, 670, 894, 671, 895, 672, 896, 673, 896, 674, 897, 675, 896, 676, 896, 677, 896, 678, 897, 679, 898, 679, 899, 678, 900, 677, 901, 676, 902, 676, 903, 676, 904, 676, 905, 675, 906, 675, 907, 675, 908, 676, 909, 677, 909, 678, 910, 679, 911, 679, 912, 678, 913, 677, 912, 676, 912, 675, 911, 674, 912, 673, 913, 672, 914, 671, 915, 670, 916, 669
912, 647, 912, 646, 912, 645, 912, 644, 912, 643, 911, 642, 910, 641, 909, 640, 908, 640, 907, 640, 906, 640, 905, 640, 904, 640, 903, 640, 902, 641, 901, 641, 900, 642, 899, 643, 898, 644, 897, 645, 897, 646, 897, 647, 898, 648, 899, 648, 900, 649, 901, 649, 902, 650, 903, 650, 904, 650, 905, 651, 906, 651, 907, 651, 908, 651, 909, 650, 910, 649, 911, 648, 912, 647
909, 852, 909, 851, 909, 850, 908, 849, 907, 849, 906, 850, 906, 851, 906, 852, 907, 853, 908, 853, 909, 852
916, 663, 916, 662, 915, 661, 914, 660, 914, 659, 913, 658, 912, 657, 911, 656, 910, 655, 909, 655, 908, 655, 907, 655, 906, 655, 905, 656, 905, 657, 905, 658, 905, 659, 905, 660, 905, 661, 905, 662, 905, 663, 906, 664, 907, 665, 908, 665, 909, 665, 910, 664, 911, 664, 912, 664, 913, 664, 914, 664, 915, 664, 916, 663
912, 915, 912, 914, 912, 913, 911, 912, 910, 911, 909, 911, 908, 911, 907, 911, 906, 912, 906, 913, 907, 914, 908, 915, 909, 916, 910, 916, 911, 916, 912, 915
918, 894, 918, 893, 917, 892, 917, 891, 916, 890, 915, 889, 914, 888, 913, 888, 912, 888, 911, 888, 910, 888, 909, 889, 908, 890, 907, 891, 906, 891, 905, 892, 905, 893, 906, 894, 907, 894, 908, 895, 909, 896, 910, 896, 911, 897, 912, 897, 913, 897, 914, 898, 915, 897, 916, 896, 917, 895, 918, 894
918, 710, 918, 709, 918, 708, 918, 707, 918, 706, 918, 705, 917, 704, 916, 703, 915, 703, 914, 704, 914, 705, 913, 706, 913, 707, 913, 708, 913, 709, 914, 710, 915, 711, 916, 711, 917, 711, 918, 710
921, 828, 920, 827, 919, 826, 919, 825, 918, 824, 917, 824, 916, 824, 915, 825, 914, 826, 913, 827, 913, 828, 913, 829, 914, 830, 915, 830, 916, 830, 917, 830, 918, 830, 919, 830, 920, 829, 921, 828
921, 692, 920, 691, 920, 690, 919, 689, 918, 688, 917, 687, 916, 687, 915, 688, 914, 689, 914, 690, 914, 691, 913, 692, 914, 693, 914, 694, 915, 695, 916, 695, 917, 696, 918, 695, 919, 695, 920, 694, 920, 693, 921, 692
932, 910, 932, 909, 931, 908, 930, 907, 929, 906, 928, 905, 928, 904, 928, 903, 928, 902, 928, 901, 927, 900, 927, 899, 926, 898, 925, 897, 924, 897, 923, 897, 922, 896, 921, 896, 920, 896, 919, 895, 918, 895, 917, 896, 916, 897, 915, 898, 915, 899, 915, 900, 915, 901, 915, 902, 915, 903, 915, 904, 915, 905, 915, 906, 915, 907, 915, 908, 915, 909, 915, 910, 915, 911, 915, 912, 915, 913, 915, 914, 916, 915, 916, 916, 917, 917, 918, 918, 919, 919, 920, 920, 921, 920, 922, 920, 923, 920, 924, 920, 925, 920, 926, 920, 927, 920, 928, 919, 929, 918, 930, 917, 930, 916, 931, 915, 931, 914, 931, 913, 931, 912, 931, 911, 932, 910
939, 840, 939, 839, 939, 838, 939, 837, 938, 836, 937, 835, 936, 835, 935, 835, 934, 835, 933, 835, 932, 835, 931, 835, 930, 835, 929, 835, 928, 835, 927, 835, 926, 835, 925, 835, 924, 836, 923, 837, 923, 838, 923, 839, 922, 840, 922, 841, 922, 842, 923, 843, 923, 844, 924, 845, 925, 846, 926, 846, 927, 846, 928, 846, 929, 846, 930, 846, 931, 846, 932, 846, 933, 845, 933, 844, 934, 843, 935, 842, 936, 842, 937, 841, 938, 841, 939, 840
938, 676, 938, 675, 938, 674, 937, 673, 937, 672, 937, 671, 936, 670, 936, 669, 936, 668, 936, 667, 935, 666, 935, 665, 934, 664, 934, 663, 934, 662, 933, 661, 932, 661, 931, 661, 930, 661, 929, 662, 928, 663, 927, 664, 927, 665, 927, 666, 927, 667, 927, 668, 927, 669, 926, 670, 926, 671, 926, 672, 926, 673, 927, 674, 928, 675, 929, 676, 930, 676, 931, 676, 932, 676, 933, 677, 934, 677, 935, 678, 936, 678, 937, 677, 938, 676
934, 705, 934, 704, 934, 703, 933, 702, 932, 701, 931, 701, 930, 701, 929, 702, 928, 703, 928, 704, 929, 705, 930, 706, 931, 707, 932, 707, 933, 706, 934, 705
933, 733, 933, 732, 933, 731, 932, 730, 931, 730, 930, 731, 930, 732, 930, 733, 931, 734, 932, 734, 933, 733
946, 862, 946, 861, 946, 860, 946, 859, 946, 858, 946, 857, 945, 856, 944, 855, 943, 854, 942, 854, 941, 855, 940, 856, 940, 857, 940, 858, 939, 859, 939, 860, 939, 861, 939, 862, 940, 863, 941, 864, 942, 864, 943, 864, 944, 864, 945, 863, 946, 862
949, 707, 949, 706, 949, 705, 949, 704, 949, 703, 949, 702, 948, 701, 948, 700, 948, 699, 947, 698, 946, 698, 945, 698, 944, 698, 943, 698, 942, 698, 941, 699, 940, 700, 939, 701, 939, 702, 939, 703, 939, 704, 939, 705, 939, 706, 940, 707, 940, 708, 941, 709, 942, 709, 943, 709, 944, 709, 945, 709, 946, 709, 947, 708, 948, 708, 949, 707
950, 852, 950, 851, 950, 850, 950, 849, 949, 848, 948, 848, 947, 848, 946, 848, 945, 849, 944, 850, 943, 851, 942, 852, 943, 853, 944, 854, 945, 855, 946, 855, 947, 854, 948, 854, 949, 853, 950, 852
953, 860, 953, 859, 953, 858, 953, 857, 952, 856, 951, 855, 950, 854, 949, 854, 948, 855, 947, 856, 947, 857, 947, 858, 947, 859, 947, 860, 948, 861, 949, 861, 950, 862, 951, 861, 952, 861, 953, 860
964, 917, 964, 916, 964, 915, 963, 914, 963, 913, 962, 912, 961, 911, 961, 910, 960, 909, 959, 908, 959, 907, 958, 906, 958, 905, 957, 904, 956, 903, 955, 903, 954, 902, 953, 902, 952, 902, 951, 901, 950, 901, 949, 901, 948, 901, 947, 901, 946, 901, 945, 901, 944, 901, 943, 900, 942, 900, 941, 900, 940, 900, 939, 901, 938, 902, 938, 903, 937, 904, 936, 904, 935, 905, 934, 906, 933, 906, 932, 907, 932, 908, 933, 909, 934, 910, 935, 910, 936, 911, 937, 912, 938, 913, 939, 914, 940, 915, 940, 916, 941, 917, 942, 918, 943, 919, 944, 920, 945, 921, 946, 921, 947, 922, 948, 922, 949, 922, 950, 922, 951, 922, 952, 922, 953, 922, 954, 921, 955, 921, 956, 920, 957, 920, 958, 920, 959, 919, 960, 919, 961, 919, 962, 919, 963, 918, 964, 917
958, 687, 958, 686, 958, 685, 958, 684, 958, 683, 958, 682, 957, 681, 956, 680, 955, 680, 954, 680, 953, 680, 952, 680, 951, 681, 951, 682, 950, 683, 950, 684, 950, 685, 950, 686, 950, 687, 951, 688, 952, 689, 953, 689, 954, 689, 955, 689, 956, 689, 957, 688, 958, 687
959, 701, 959, 700, 958, 699, 958, 698, 957, 697, 956, 696, 955, 696, 954, 696, 953, 696, 952, 696, 951, 697, 950, 697, 949, 698, 949, 699, 949, 700, 949, 701, 950, 702, 951, 702, 952, 702, 953, 702, 954, 702, 955, 702, 956, 702, 957, 702, 958, 702, 959, 701
961, 876, 961, 875, 960, 874, 959, 873, 958, 872, 957, 871, 956, 871, 955, 870, 954, 870, 953, 870, 952, 870, 951, 871, 950, 872, 949, 873, 949, 874, 948, 875, 948, 876, 949, 877, 950, 878, 951, 879, 951, 880, 951, 881, 951, 882, 952, 883, 953, 883, 954, 882, 955, 881, 956, 880, 957, 879, 958, 879, 959, 879, 960, 878, 960, 877, 961, 876
960, 709, 960, 708, 960, 707, 960, 706, 960, 705, 960, 704, 959, 703, 958, 703, 957, 703, 956, 703, 955, 703, 954, 703, 953, 703, 952, 703, 951, 703, 950, 704, 950, 705, 950, 706, 950, 707, 950, 708, 951, 709, 952, 710, 953, 711, 954, 712, 955, 712, 956, 711, 957, 711, 958, 710, 959, 710, 960, 709
963, 850, 963, 849, 963, 848, 962, 847, 961, 847, 960, 846, 959, 845, 958, 845, 957, 844, 956, 843, 955, 843, 954, 842, 953, 843, 952, 844, 951, 845, 951, 846, 952, 847, 951, 848, 951, 849, 951, 850, 952, 851, 953, 851, 954, 852, 955, 853, 956, 853, 957, 853, 958, 853, 959, 853, 960, 853, 961, 852, 962, 851, 963, 850
964, 865, 964, 864, 964, 863, 964, 862, 964, 861, 963, 860, 962, 859, 961, 859, 960, 859, 959, 859, 958, 859, 957, 860, 956, 861, 956, 862, 956, 863, 956, 864, 957, 865, 958, 866, 959, 867, 960, 867, 961, 867, 962, 867, 963, 866, 964, 865
966, 719, 966, 718, 966, 717, 966, 716, 966, 715, 966, 714, 966, 713, 965, 712, 964, 711, 963, 711, 962, 711, 961, 710, 960, 710, 959, 711, 958, 711, 957, 712, 956, 712, 955, 713, 955, 714, 955, 715, 955, 716, 955, 717, 955, 718, 955, 719, 955, 720, 956, 721, 957, 722, 958, 723, 959, 723, 960, 723, 961, 723, 962, 723, 963, 722, 964, 722, 965, 721, 965, 720, 966, 719
967, 929, 967, 928, 967, 927, 966, 926, 965, 926, 964, 926, 963, 926, 962, 926, 961, 927, 960, 927, 959, 928, 958, 929, 959, 930, 960, 931, 961, 932, 962, 932, 963, 931, 964, 931, 965, 930, 966, 930, 967, 929
968, 876, 967, 875, 966, 874, 965, 874, 964, 874, 963, 874, 962, 875, 962, 876, 961, 877, 961, 878, 961, 879, 962, 880, 963, 880, 964, 879, 965, 879, 966, 879, 967, 878, 967, 877, 968, 876
967, 775, 967, 774, 967, 773, 966, 772, 965, 772, 964, 773, 964, 774, 965, 775, 966, 776, 967, 775
975, 950, 975, 949, 974, 948, 974, 947, 974, 946, 974, 945, 974, 944, 973, 943, 972, 942, 971, 941, 970, 940, 969, 939, 969, 938, 968, 937, 967, 936, 966, 935, 965, 934, 964, 933, 963, 932, 962, 933, 961, 933, 960, 933, 959, 934, 958, 935, 957, 936, 956, 937, 955, 938, 955, 939, 954, 940, 954, 941, 953, 942, 953, 943, 952, 944, 952, 945, 952, 946, 952, 947, 953, 948, 954, 949, 955, 950, 956, 951, 957, 951, 958, 952, 959, 953, 960, 954, 961, 954, 962, 954, 963, 954, 964, 954, 965, 954, 966, 954, 967, 954, 968, 954, 969, 954, 970, 953, 971, 953, 972, 952, 973, 952, 974, 951, 975, 950
971, 733, 971, 732, 971, 731, 971, 730, 971, 729, 971, 728, 971, 727, 970, 726, 969, 726, 968, 726, 967, 727, 966, 728, 966, 729, 966, 730, 966, 731, 967, 732, 968, 732, 969, 733, 970, 734, 971, 733
975, 703, 975, 702, 974, 701, 974, 700, 973, 699, 972, 698, 971, 698, 970, 698, 969, 699, 969, 700, 968, 701, 968, 702, 968, 703, 967, 704, 967, 705, 967, 706, 967, 707, 967, 708, 968, 709, 968, 710, 969, 711, 970, 711, 971, 710, 972, 709, 972, 708, 973, 707, 973, 706, 974, 705, 974, 704, 975, 703
983, 874, 983, 873, 983, 872, 983, 871, 983, 870, 982, 869, 982, 868, 982, 867, 982, 866, 982, 865, 981, 864, 980, 863, 979, 863, 978, 862, 977, 863, 976, 863, 975, 863, 974, 864, 973, 865, 973, 866, 972, 867, 972, 868, 971, 869, 971, 870, 970, 871, 970, 872, 970, 873, 969, 874, 969, 875, 970, 876, 971, 876, 972, 877, 973, 878, 974, 879, 975, 880, 976, 880, 977, 880, 978, 879, 979, 878, 980, 877, 981, 876, 982, 875, 983, 874
988, 732, 988, 731, 988, 730, 987, 729, 986, 729, 985, 729, 984, 728, 984, 727, 983, 726, 983, 725, 983, 724, 982, 723, 981, 723, 980, 723, 979, 723, 978, 723, 977, 724, 976, 724, 975, 725, 974, 725, 973, 726, 972, 727, 972, 728, 972, 729, 972, 730, 972, 731, 972, 732, 972, 733, 972, 734, 971, 735, 972, 736, 972, 737, 973, 738, 974, 738, 975, 738, 976, 738, 977, 739, 978, 739, 979, 740, 980, 741, 981, 742, 982, 743, 983, 743, 984, 742, 985, 741, 986, 740, 987, 739, 987, 738, 987, 737, 987, 736, 987, 735, 987, 734, 987, 733, 988, 732
983, 958, 983, 957, 983, 956, 983, 955, 983, 954, 983, 953, 983, 952, 982, 951, 981, 950, 980, 950, 979, 950, 978, 950, 977, 950, 976, 950, 975, 951, 974, 952, 975, 953, 975, 954, 975, 955, 975, 956, 976, 957, 977, 958, 978, 958, 979, 958, 980, 958, 981, 958, 982, 959, 983, 958
985, 936, 985, 935, 985, 934, 985, 933, 985, 932, 984, 931, 983, 930, 983, 929, 983, 928, 982, 927, 981, 926, 980, 926, 979, 926, 978, 927, 977, 928, 976, 929, 976, 930, 976, 931, 975, 932, 975, 933, 976, 934, 976, 935, 977, 936, 978, 937, 979, 937, 980, 938, 981, 938, 982, 938, 983, 937, 984, 937, 985, 936
984, 890, 984, 889, 984, 888, 984, 887, 983, 886, 982, 885, 981, 884, 980, 884, 979, 883, 978, 884, 977, 885, 978, 886, 978, 887, 977, 888, 976, 889, 976, 890, 975, 891, 975, 892, 976, 893, 977, 893, 978, 894, 979, 894, 980, 893, 981, 892, 982, 892, 983, 891, 984, 890
989, 727, 989, 726, 988, 725, 987, 724, 986, 723, 985, 723, 984, 724, 984, 725, 984, 726, 985, 727, 986, 728, 987, 728, 988, 728, 989, 727
992, 882, 992, 881, 992, 880, 992, 879, 992, 878, 991, 877, 990, 877, 989, 877, 988, 877, 987, 878, 986, 879, 986, 880, 985, 881, 985, 882, 985, 883, 986, 884, 987, 885, 988, 885, 989, 885, 990, 885, 991, 884, 991, 883, 992, 882
994, 773, 994, 772, 994, 771, 994, 770, 994, 769, 993, 768, 992, 767, 991, 766, 990, 766, 989, 766, 988, 766, 987, 767, 986, 767, 985, 767, 984, 767, 983, 766, 982, 766, 981, 766, 980, 767, 980, 768, 981, 769, 982, 770, 982, 771, 982, 772, 982, 773, 983, 774, 983, 775, 984, 776, 985, 777, 986, 778, 987, 779, 988, 779, 989, 779, 990, 778, 991, 777, 991, 776, 992, 775, 993, 774, 994, 773
1003, 961, 1003, 960, 1003, 959, 1002, 958, 1001, 957, 1000, 956, 999, 955, 998, 954, 997, 954, 996, 954, 995, 954, 994, 954, 993, 955, 992, 956, 991, 957, 990, 958, 989, 959, 988, 960, 987, 960, 986, 960, 985, 960, 984, 959, 983, 959, 982, 960, 982, 961, 982, 962, 982, 963, 982, 964, 982, 965, 983, 966, 984, 967, 985, 968, 986, 969, 987, 970, 988, 971, 988, 972, 989, 973, 990, 974, 991, 974, 992, 975, 993, 975, 994, 975, 995, 974, 996, 975, 997, 974, 998, 974, 999, 973, 999, 972, 999, 971, 999, 970, 999, 969, 999, 968, 1000, 967, 1001, 966, 1001, 965, 1001, 964, 1002, 963, 1002, 962, 1003, 961
1000, 931, 1000, 930, 1000, 929, 1000, 928, 999, 927, 998, 927, 997, 926, 996, 926, 995, 927, 994, 927, 993, 928, 993, 929, 993, 930, 993, 931, 994, 932, 995, 932, 996, 932, 997, 932, 998, 932, 999, 932, 1000, 931
1006, 895, 1006, 894, 1006, 893, 1006, 892, 1005, 891, 1005, 890, 1004, 889, 1003, 889, 1002, 889, 1001, 888, 1000, 888, 999, 889, 998, 889, 997, 890, 996, 891, 996, 892, 996, 893, 995, 894, 995, 895, 995, 896, 996, 897, 996, 898, 996, 899, 996, 900, 995, 901, 994, 902, 994, 903, 995, 904, 996, 905, 997, 905, 998, 905, 999, 906, 1000, 906, 1001, 905, 1001, 904, 1002, 903, 1002, 902, 1002, 901, 1002, 900, 1003, 899, 1004, 898, 1005, 897, 1005, 896, 1006, 895
1004, 782, 1004, 781, 1003, 780, 1002, 780, 1001, 780, 1000, 781, 1000, 782, 1001, 783, 1002, 783, 1003, 783, 1004, 782
1008, 943, 1007, 942, 1007, 941, 1007, 940, 1007, 939, 1007, 938, 1007, 937, 1007, 936, 1007, 935, 1007, 934, 1007, 933, 1006, 932, 1005, 933, 1005, 934, 1004, 935, 1003, 936, 1002, 936, 1001, 937, 1000, 937, 999, 938, 998, 939, 997, 940, 997, 941, 997, 942, 997, 943, 997, 944, 997, 945, 998, 946, 999, 947, 1000, 948, 1001, 948, 1002, 947, 1003, 947, 1004, 946, 1005, 946, 1006, 945, 1007, 944, 1008, 943
1007, 974, 1007, 973, 1007, 972, 1007, 971, 1006, 970, 1005, 970, 1004, 969, 1003, 969, 1002, 969, 1001, 970, 1000, 971, 1000, 972, 1000, 973, 1001, 974, 1002, 975, 1003, 975, 1004, 976, 1005, 976, 1006, 975, 1007, 974
1020, 953, 1020, 952, 1020, 951, 1019, 950, 1019, 949, 1018, 948, 1017, 948, 1016, 948, 1015, 948, 1014, 948, 1013, 947, 1012, 947, 1011, 946, 1010, 946, 1009, 945, 1008, 944, 1007, 945, 1006, 946, 1005, 947, 1004, 947, 1003, 948, 1002, 948, 1001, 949, 1000, 950, 1000, 951, 1000, 952, 999, 953, 1000, 954, 1000, 955, 1001, 956, 1002, 957, 1003, 958, 1004, 958, 1005, 958, 1006, 957, 1007, 957, 1008, 957, 1009, 957, 1010, 957, 1011, 956, 1012, 956, 1013, 956, 1014, 955, 1015, 955, 1016, 955, 1017, 955, 1018, 955, 1019, 954, 1020, 953
1016, 727, 1016, 726, 1016, 725, 1016, 724, 1015, 723, 1014, 722, 1013, 721, 1012, 721, 1011, 721, 1010, 721, 1009, 721, 1008, 721, 1007, 721, 1006, 722, 1005, 722, 1004, 723, 1004, 724, 1004, 725, 1003, 726, 1004, 727, 1004, 728, 1004, 729, 1005, 730, 1006, 731, 1007, 731, 1008, 731, 1009, 731, 1010, 731, 1011, 731, 1012, 730, 1013, 730, 1014, 730, 1015, 729, 1015, 728, 1016, 727
1021, 898, 1021, 897, 1021, 896, 1020, 895, 1019, 895, 1018, 895, 1017, 895, 1016, 895, 1015, 896, 1014, 896, 1013, 897, 1012, 897, 1011, 897, 1010, 898, 1009, 899, 1009, 900, 1009, 901, 1010, 902, 1011, 903, 1012, 904, 1013, 904, 1014, 904, 1015, 903, 1016, 902, 1017, 902, 1018, 901, 1019, 900, 1020, 899, 1021, 898
1020, 942, 1020, 941, 1020, 940, 1020, 939, 1019, 938, 1018, 937, 1017, 936, 1016, 935, 1015, 935, 1014, 935, 1013, 935, 1012, 936, 1011, 936, 1010, 936, 1009, 936, 1008, 937, 1008, 938, 1008, 939, 1008, 940, 1008, 941, 1008, 942, 1009, 943, 1009, 944, 1010, 945, 1011, 945, 1012, 946, 1013, 946, 1014, 947, 1015, 947, 1016, 947, 1017, 947, 1018, 946, 1018, 945, 1019, 944, 1019, 943, 1020, 942
1020, 926, 1020, 925, 1020, 924, 1019, 923, 1018, 923, 1017, 923, 1016, 924, 1016, 925, 1016, 926, 1017, 927, 1018, 927, 1019, 927, 1020, 926
